# Supplementary material for: Built environment is a key driver of cardiometabolic health in two Indigenous groups undergoing rapid lifestyle change
Source: Evol Med Public Health. 2026 Apr 22;14(1):1–16. doi: 10.1093/emph/eoag007 (PMC13285984; doi:10.1093/emph/eoag007)
Supplement: Supplementary_material_eoag007 [file supplementary_material_eoag007.zip]

Archive with 2 entries (2 files):
- Watowich et al SI Tables.xlsx
- Watowich_EMPH_SI_6May2026.docx
