# Supplementary material for: Built environment is a key driver of cardiometabolic health in two Indigenous groups undergoing rapid lifestyle change
Source: Evol Med Public Health. 2026 Apr 22;14(1):1–16. doi: 10.1093/emph/eoag007 (PMC13285984; doi:10.1093/emph/eoag007)
Supplement: Supplementary_material_eoag007 [file supplementary_material_eoag007.zip › Watowich et al SI Tables.xlsx]

## Sheet: S1-Scale construction
Lifestyle change scales
Scale	Scale construction method	Turkana items	Orang Asli items
Market diet	Sum of items, divided by potential maximum value of available items (i.e., proportion across available data) (range 0-1)	1 x How often does your household use salt on average per week ? (1 = everyday; 0.75 = more than twice per week; 0.5 = 1-2 times per week; 0.25 = rarely; 0 = never)	1 x How often does your household use salt on average per week? (1 = everyday; 0.75 = more than twice per week; 0.5 = 1-2 times per week; 0.25 = rarely; 0 = never)
		1 x How often does your household use sugar on average per week ? (1 = everyday; 0.75 = more than twice per week; 0.5 = 1-2 times per week; 0.25 = rarely; 0 = never)	1 x How often does your household use salt on average per week? (1 = everyday; 0.75 = more than twice per week; 0.5 = 1-2 times per week; 0.25 = rarely; 0 = never)
		1 x How often does your household use cooking oil on average per week ? (1 = everyday; 0.75 = more than twice per week; 0.5 = 1-2 times per week; 0.25 = rarely; 0 = never)	1 x How often does your household use salt on average per week? (1 = everyday; 0.75 = more than twice per week; 0.5 = 1-2 times per week; 0.25 = rarely; 0 = never)
Traditional diet	Proportion across available data (range 0-1)	1 x How often do you drink milk on average per week ? (1 = never; 0.75 = rarely; 0.5 = 1-2 times per week; 0.25 = more than twice per week; 0 = everyday)	1 x How often do you eat wild meat on average per week? (1 = never; 0.75 = rarely; 0.5 = 1-2 times per week; 0.25 = more than twice per week; 0 = everyday)
		1 x When you drink milk, is it fresh or fermented? (1 = fresh; 0 = fermented or both)	1 x How often do you eat wild fish on average per week? (1 = never; 0.75 = rarely; 0.5 = 1-2 times per week; 0.25 = more than twice per week; 0 = everyday)
		1 x How often do you consume blood? (1 = never; 0.75 = rarely; 0.5 = 1-2 times per week; 0.25 = more than twice per week; 0 = everyday)	1 x How often do you eat rice on average per week? (1 = never; 0.75 = rarely; 0.5 = 1-2 times per week; 0.25 = more than twice per week; 0 = everyday)
			1 x How often do you eat manioc on average per week? (1 = never; 0.75 = rarely; 0.5 = 1-2 times per week; 0.25 = more than twice per week; 0 = everyday)
Acculturation	Proportion across available data (range 0-1)	1 x Highest formal education level (1 = tertiary; 0.66 = secondary; 0.33 = primary; 0 = none)	1 x Highest formal education level (1 = tertiary; 0.66 = secondary; 0.33 = primary; 0 = none)
		1 x Languages spoken (1 = speak English; 0.5 = speak Swahili, not English; 0 = speak Turkana only)	1 x Languages spoken (1 = can speak English; 0.66 = can speak a language besides Malay or local languages (e.g., Chinese) but do not speak English; 0.33 = can speak Malay well; 0 = only speak some Malay/primarily speak local language or only speak local language)
			1 x Religion (1 = practice Islam, Bahai, Christianity, Hindu; 0 = practice Orang Asli traditional religion)
			1 x If given the choice, which meat would you chose? (1 = beef, 0 = monkey)
			1 x Do you know who the Malaysian president is? (1 = yes; 0 = no)
Material wealth	Proportion across available data (range 0-1)	1 x House has finished floor (1=yes; 0=no)	1 x House building type (1 = concrete or wood; 0 = traditional)
		1 x House has iron, concrete, or slate roof (1=yes; 0=no)	1 x House has electricity (1=yes/0=no)
		1 x House has electricity (1=yes; 0=no)	1 x Water source (1 = filter, well, tap; 0 = river or lake)
		1 x House has gas stove (1=yes; 0=no)	1 x Own or have access to a motorcycle (1 = yes; 0 = no)
		1 x House has flush toilet (1=yes; 0=no)	1 x Own or have access to a car (1 = yes; 0 = no)
		1 x House has tap water (1=yes; 0=no)	1 x Own or have access to a television (1 = yes; 0 = no)
		1 x House has indoor plumbing (1=yes; 0=no)	1 x Own or have access to a smart phone (1 = yes; 0 = no)
		1 x Household drinks treated or boiled water (1=yes; 0=no)	1 x Own or have access to a flip phone (1 = yes; 0 = no)
		1 x Own or have access to a television (1 = yes; 0 = no)	1 x Own or have access to a chainsaw (1 = yes; 0 = no)
		1 x Own or have access to a mobile phone (1 = yes; 0 = no)	1 x Own or have access to a weedwacker (1 = yes; 0 = no)
		1 x Number of rooms in household (1 = n rooms >1; 0 = n rooms ≤1)	1 x Own or have access to a generator (1 = yes; 0 = no)
		1 x Number of household members/number of rooms in the house (1 = ≤2 people per room; 0 = >2 people per room)	1 x Own or have access to a gas stove (1 = yes; 0 = no)
Subsistence	Turkana = categorization; Orang Asli = proportion across available data	0 = Main subsistence activity is animal keeping, hearding, hunting, gathering, or fishing	1 x Rank wage labor reliance (1 = most reliance on wage labor; 0.66 = moderate reliance on wage labor; 0.33 = minimal reliance on wage labor; 0 = least reliance on wage labor)
		0.5 = Mix of subsistence and wage-labor	1 x Rank subsistence crop farming reliance (1 = most reliance on farming; 0.66 = moderate reliance on farming; 0.33 = minimal reliance on farming; 0 = least reliance on farming)
		1 = Formal employment	1 x Rank foraging reliance (0 = most reliance on foraging; 0.33 = moderate reliance on foraging; 0.66 = minimal reliance on foraging; 1 = least reliance on foraging)
			1 x (1 - number of times hunted in past week/7)
			1 x (1 - number of times fished in past week/7)
			1 x (1 - number of times gathered from forest in past week/7)
			1 x Participated in wage labor in the past month (1 = yes; 0 = no)
Mobility	Proportion across available data (range 0-1)	N/A	1 x Visited major town/urban center in the last two weeks (1 = >5 visits; 0.5 = 1-5 visits; 0 = 0 visits)
			1 x Number times visited Kuala Lumpur (i.e., major city) (1 = >5 visits; 0.5 = 1-5 visits; 0 = 0 visits)
			1 x Own or have access to a motorcycle (1 = yes; 0 = no)
			1x Own or have access to a car (1 = yes; 0 = no)
Turkana lifestyle categorization (adopted from Lea et al. 2020 Sci. Adv)	Categorization	Rural (0) = main subsistence strategy is animal keeping, live in non-urban area, drink milk everyday	N/A
		Peri-urban (0.5) = live in non-urban area, does not drink milk everyday or rely on pastoralism
		Urban (1) = lives in urban areas (e.g., Lodwar, locations south of latitude=1.4)
Household style of life (H-SOL, adapted from Gildner et al. 2020)	Proportion across available data) (range 0-1)	1 x Number of rooms in household (1 = n rooms >1; 0 = n rooms ≤1)
		1 x House has finished floor (1=yes; 0=no)
		1 x House has iron, concrete, or slate roof (1=yes; 0=no)	2 x House building type (1 = concrete or wood; 0 = traditional)
		1 x House has electricity (1=yes; 0=no)	1 x House has electricity (1=yes/0=no)
		1 x House has flush toilet (1=yes; 0=no)	1 x Latrine type (1= toilet; 0.5 = latrine; 0 = field, forest, river, or lake)
		1 x House has tap water (1=yes; 0=no)	1 x Water source (1 = filter, well, tap; 0 = river or lake)
Location-based urbanicity scale ("urbanicity scale"; adapted from Novak et al. 2012; designed to maximize comparability between Turkana and Orang Asli)	Sum	Scaled population density	Scaled population density
		10 - (10*Proportion listed as not pastoralism, agriculture, fishing)	10 - (10*Proportion listed as not pastoralism, agriculture, fishing)
		5*Proportion of households with flush toilets	5*Proportion of households with flush toilets
		5*Proportion of households with electricity	5*Proportion of households with electricity
		5*Proportion of households with television	5*Proportion of households with television
		5*Proportion of households with mobile phones	5*Proportion of households with smart phones
		10*Proportion of >40yr olds with some education	10*Proportion of >40yr olds with some education
		10*Proportion of <40yr olds with some education	10*Proportion of <40yr olds with some education
Location-based community-level scale ("community scale"; adapted from Novak et al. 2012; designed to maximize similatiry to the original scale in Novak et al.)	Sum	N/A	Scaled population density
			10 - (10*Proportion listed as not pastoralism, agriculture, fishing)
			2*Top infrastructure available to access the community (1 = road; 0.66 = 4x4 vehicle; 0.33 = boat/motorbike; 0 = foot)
			2*Proportion of households with flush toilets
			2*Community water source (1 = piped; 0.75 = underground pump; 0.5 = well or water filtration tank; 0.25 = gravity system; 0 = only river/lake) (scored based on highest available in the community)
			5*Proportion of households with electricity
			5*Proportion of households with television
			5*Proportion of households with smart phones
			2*Does the community at large have electricity (i.e., power lines) (1 = power lines; 0.66 = no power lines but has power from generator or large solar panels; 0.33 = no power lines or solar, only generators; 0 = none)
			2*Does the community at large have internet (1 = fibre; 0.66 = mobile; 0.33 = satellite; 0 = none)
			2*Does the community at large have cell signal (1 = everywhere or most places; 0.5 = in some locations; 0 = no)
			4*Hours to nearest primary school (1 = <15 minutes; 0.66 = 15-30 minutes; 0.33 = 30-60 minutes; 0 = ≥60 minutes)
			4*Hours to nearest secondary school (1 = <15 minutes; 0.66 = 15-30 minutes; 0.33 = 30-60 minutes; 0 = ≥60 minutes)
			2*Hours to nearest hospital (1 = <30 minutes; 0 = ≥30 minutes)
			2*Hours to nearest clinic (i.e., with a nurse or healthcare professional) (1 = <30 minutes; 0 = ≥30 minutes)
			10*Proportion of >40yr olds with some education
			10*Proportion of <40yr olds with some education
*A note on population density. This variable is scaled to have a range from 0-10.
Score	Population density (estimated number of persons per square kilometer from Gridded Population of the World)
0.666667	0-99
1.33333	100-199
2	200-299
2.66667	300-399
3.33333	400-499
4	500-999
4.66667	1000-1999
5.33333	2000-2999
6	3000-3999
6.66667	4000-5999
7.33333	6000-7999
8	8000-9999
8.66667	10000-14999
9.33333	15000-19999
10	20000-Inf

## Sheet: S2-Turkana demographic summary
Turkana demographic summary
Age group	Lifestyle	Sex	N	Median Urbancity Score	Median Household style of life	Median Subsistence score	Median Acculturation score	Median Material wealth score	Median Traditional diet score	Median Market diet score
<30	Rural	F	380	9.707	0	0	0	0.0909091	0.625	0.583333
30-40	Rural	F	393	9.707	0	0	0	0	0.625	0.583333
40-50	Rural	F	285	9.468	0	0	0	0	0.625	0.5
50-60	Rural	F	212	10.137	0	0	0	0.0909091	0.75	0.583333
60-70	Rural	F	128	11.674	0	0	0	0.0909091	0.75	0.708333
70-80	Rural	F	46	11.674	0	0	0	0.0909091	0.75	0.5
>80	Rural	F	4	12.4095	0	0	0	0.0454545	0.5	0.875
<30	Rural	M	225	11.406	0	0	0	0.0909091	0.5	0.75
30-40	Rural	M	277	8.535	0	0	0	0.0909091	0.5	0.5
40-50	Rural	M	212	6.298	0	0	0	0.0909091	0.375	0.5
50-60	Rural	M	168	9.468	0	0	0	0.0909091	0.75	0.5
60-70	Rural	M	129	10.137	0.166667	0	0	0.0909091	0.75	0.666667
70-80	Rural	M	73	10.137	0	0	0	0.0909091	0.75	0.5
>80	Rural	M	20	10.9055	0.166667	0	0	0.1	0.75	0.75
<30	Urban	F	235	33.932	0.5	0.5	0.416667	0.454545	0.75	1
30-40	Urban	F	119	29.675	0.333333	0.5	0.25	0.363636	0.75	1
40-50	Urban	F	85	27.067	0.333333	0.5	0	0.272727	0.75	0.75
50-60	Urban	F	39	27.067	0.333333	0.5	0	0.272727	0.75	0.75
60-70	Urban	F	23	24.994	0.166667	0.5	0	0.181818	0.75	0.5
70-80	Urban	F	8	24.994	0	0.5	0	0	0.75	0.5
>80	Urban	F	1	24.994	0	0	0	0	0.625	0.25
<30	Urban	M	214	33.932	0.5	0.5	0.666667	0.454545	0.75	0.75
30-40	Urban	M	144	32.519	0.333333	1	0.333333	0.363636	0.75	1
40-50	Urban	M	103	31.444	0.333333	1	0.333333	0.363636	0.75	0.75
50-60	Urban	M	38	27.067	0.333333	0.5	0.25	0.363636	0.75	1
60-70	Urban	M	37	27.067	0.333333	0.5	0.166667	0.363636	0.75	0.75
70-80	Urban	M	17	27.067	0.333333	0.5	0.25	0.3	0.75	0.5
<30	NA	F	32	NA	0	0.5	0	1	0.75	NA
30-40	NA	F	13	NA	0	0.25	0	0	0.25	0.75
40-50	NA	F	5	NA	0	NA	0	0	0.75	NA
50-60	NA	F	2	NA	0	0.5	0	0	NA	NA
60-70	NA	F	1	NA	0	NA	0	0	NA	NA
70-80	NA	F	4	NA	0	NA	0	0	0.75	NA
<30	NA	M	3	NA	0	NA	0.333333	1	0.75	NA
30-40	NA	M	4	NA	0	NA	0.166667	0	NA	NA
40-50	NA	M	3	NA	0	NA	0	0	NA	NA
50-60	NA	M	5	NA	0	NA	0	0	NA	NA
60-70	NA	M	1	NA	0	NA	0	0	NA	NA
70-80	NA	M	3	NA	0	NA	0	0	NA	NA

## Sheet: S3-OA demographic summary
Orang Asli demographic summary
Age group	Sex	N	Median Urbancity Score	Median Household style of life	Median Subsistence score	Median Acculturation score	Median Material wealth score	Median Traditional diet score	Median Market diet score	Median Mobility score
<30	female	251	22.155	0.6	0.52381	0.533333	0.416667	0.583333	1	0.375
30-40	female	193	22.529	0.6	0.530612	0.533333	0.5	0.666667	1	0.375
40-50	female	115	22.529	0.6	0.55102	0.416667	0.5	0.583333	1	0.375
50-60	female	82	24.62	0.8	0.55102	0.466667	0.5	0.583333	1	0.375
60-70	female	41	24.62	0.6	0.557823	0.333333	0.416667	0.583333	1	0.25
70-80	female	12	24.3005	0.35	0.544218	0.2	0.25	0.625	1	0.25
>80	female	3	29.835	0.8	0.571429	0.4	0.5	0.666667	0.666667	0.25
<30	male	101	9.952	0.2	0.44898	0.333333	0.25	0.5	1	0.375
30-40	male	103	19.354	0.4	0.530612	0.466667	0.416667	0.583333	1	0.5
40-50	male	103	19.934	0.5	0.530612	0.466667	0.5	0.555556	1	0.5
50-60	male	56	18.413	0.4	0.530612	0.333333	0.5	0.5	1	0.375
60-70	male	33	19.354	0.4	0.571429	0.4	0.416667	0.583333	1	0.5
70-80	male	24	22.529	0.4	0.571429	0.366667	0.333333	0.541667	1	0.25
>80	male	2	25.598	0.6	0.520408	0.533333	0.291667	0.833333	1	0.375
Demographic summary per major ethnolinguistic group
Age group	Sex	Major ethnolinguistic group	N	Median Urbancity Score	Median Household style of life	Median Subsistence score	Median Acculturation score	Median Material wealth score	Median Traditional diet score	Median Market diet score	Median Mobility score
<30	female	Aboriginal Malay	48	31.939	0.8	0.571429	0.733333	0.625	0.75	1	0.625
<30	female	Negrito	58	11.381	0.6	0.435374	0.4	0.333333	0.583333	0.666667	0.25
<30	female	Senoi	122	16.826	0.2	0.52381	0.441667	0.333333	0.5	1	0.375
30-40	female	Aboriginal Malay	51	31.396	0.8	0.530612	0.533333	0.583333	0.708333	1	0.625
30-40	female	Negrito	37	22.333	0.6	0.52381	0.533333	0.5	0.583333	1	0.375
30-40	female	Senoi	86	16.826	0.2	0.510204	0.466667	0.375	0.5	1	0.375
40-50	female	Aboriginal Malay	27	31.396	0.8	0.571429	0.6	0.666667	0.75	1	0.625
40-50	female	Negrito	25	11.381	0.6	0.428571	0.266667	0.166667	0.583333	0.666667	0.125
40-50	female	Senoi	51	19.354	0.5	0.55102	0.266667	0.333333	0.5	1	0.25
50-60	female	Aboriginal Malay	25	29.115	1	0.571429	0.466667	0.583333	0.666667	1	0.625
50-60	female	Negrito	8	29.1935	1	0.537415	0.466667	0.458333	0.666667	1	0.375
50-60	female	Senoi	38	17.149	0.2	0.530612	0.266667	0.333333	0.5	1	0.375
60-70	female	Aboriginal Malay	12	30.2555	0.85	0.571429	0.333333	0.5	0.666667	1	0.375
60-70	female	Negrito	7	13.86	0.8	0.547619	0.4	0.5	0.666667	1	0.25
60-70	female	Senoi	20	18.413	0.05	0.540816	0.3	0.291667	0.5	1	0.25
70-80	female	Aboriginal Malay	6	28.667	0.95	0.564626	0.266667	0.291667	0.791667	1	0.1875
70-80	female	Senoi	6	16.762	0	0.527211	0.133333	0.166667	0.416667	1	0.25
>80	female	Aboriginal Malay	1	32.482	0.8	0.571429	0.4	0.166667	1	0.555556	0
>80	female	Negrito	1	29.835	1	0.777778	0.666667	0.583333	0.666667	1	0.25
>80	female	Senoi	1	24.62	0.2	0.571429	0.4	0.5	0.416667	0.666667	0.25
<30	male	Aboriginal Malay	11	31.396	0.8	0.62585	0.583333	0.583333	0.666667	1	0.75
<30	male	Negrito	25	6	0.2	0.360544	0.133333	0.25	0.5	0.666667	0.125
<30	male	Senoi	64	9.952	0.2	0.442177	0.366667	0.25	0.5	1	0.375
30-40	male	Aboriginal Malay	19	31.396	0.8	0.585034	0.533333	0.583333	0.666667	1	0.625
30-40	male	Negrito	18	6	0.3	0.44898	0.266667	0.333333	0.583333	0.777778	0.375
30-40	male	Senoi	51	16.826	0.2	0.47619	0.4	0.25	0.5	1	0.375
40-50	male	Aboriginal Malay	16	29.835	1	0.632653	0.533333	0.666667	0.75	1	0.5
40-50	male	Negrito	22	13.86	0.4	0.452381	0.433333	0.375	0.666667	0.777778	0.4375
40-50	male	Senoi	51	17.472	0.2	0.513605	0.466667	0.333333	0.472222	1	0.375
50-60	male	Aboriginal Malay	8	30.2555	0.95	0.639456	0.5	0.583333	0.75	1	0.770833
50-60	male	Negrito	7	11.381	0.6	0.401361	0.266667	0.25	0.5	0.666667	0.25
50-60	male	Senoi	35	16.826	0.2	0.52381	0.266667	0.416667	0.416667	1	0.375
60-70	male	Aboriginal Malay	9	31.396	1	0.571429	0.333333	0.583333	0.666667	1	0.5
60-70	male	Negrito	4	12.6205	0.3	0.578231	0.233333	0.166667	0.625	0.833333	0.375
60-70	male	Senoi	17	15.6215	0.2	0.5	0.416667	0.333333	0.416667	1	0.375
70-80	male	Aboriginal Malay	4	31.396	0.8	0.746032	0.333333	0.416667	0.625	1	0.4375
70-80	male	Negrito	4	29.835	1	0.571429	0.6	0.666667	0.666667	1	0.4375
70-80	male	Senoi	15	19.354	0.2	0.530612	0.266667	0.333333	0.5	1	0.25
>80	male	Aboriginal Malay	1	28.667	1	0.632653	0.4	0.416667	0.833333	1	0.5
>80	male	Senoi	1	22.529	0.2	0.408163	0.666667	0.166667	0.833333	1	0.25

## Sheet: S4-Turkana lifestyle models
Model results of biomarkers ~ lifestyle scales for Turkana
Outcome	Lifestyle scale	Lifestyle scale beta	Lifestyle scale SE	Lifestyle scale pval	AIC	Partial r2	n	Lifestyle scale padj
Waist circumference (cm)	Lifestyle category	0.293063	0.0183413	5.67961e-55	7352.27	0.085081	2692	1.81748e-53
Waist circumference (cm)	Household style of life	0.367071	0.0184925	6.20499e-82	7228.31	0.125395	2692	3.9712e-80
Waist circumference (cm)	Urbanicity score	0.407443	0.0181557	2.23063e-102	7134.23	0.154775	2692	2.8552e-100
Waist circumference (cm)	Subsistence score	0.278999	0.0189394	2.70304e-47	7387.53	0.0732707	2692	5.76649e-46
Waist circumference (cm)	Acculturation score	0.276595	0.0201167	1.27035e-41	7413.56	0.0644514	2692	2.03255e-40
Waist circumference (cm)	Material wealth score	0.357787	0.0187933	6.5643e-76	7256.02	0.116543	2692	2.80077e-74
Waist circumference (cm)	Traditional diet score	0.0969258	0.0190707	3.98173e-07	7570.78	0.00933616	2692	1.30682e-06
Waist circumference (cm)	Market diet score	0.243344	0.0186268	7.3228e-38	7430.81	0.0585604	2692	1.04146e-36
Weight (kgs)	Lifestyle category	0.150851	0.0181546	1.52768e-16	7029.63	0.0225931	2618	1.62952e-15
Weight (kgs)	Household style of life	0.268765	0.0181953	1.75016e-47	6888	0.067638	2618	4.48042e-46
Weight (kgs)	Urbanicity score	0.221869	0.0183983	1.25252e-32	6956.14	0.0462708	2618	1.60323e-31
Weight (kgs)	Subsistence score	0.152318	0.0186006	4.07598e-16	7031.57	0.0219597	2618	3.47817e-15
Weight (kgs)	Acculturation score	0.177118	0.0196342	3.52311e-19	7017.62	0.0265072	2618	4.09962e-18
Weight (kgs)	Material wealth score	0.269736	0.0184119	9.12385e-47	6891.29	0.0666183	2618	1.66836e-45
Weight (kgs)	Traditional diet score	0.0410565	0.0183664	0.0254741	7092.88	0.0016752	2618	0.0350611
Weight (kgs)	Market diet score	0.149799	0.0181903	2.79958e-16	7030.83	0.0222022	2618	2.55962e-15
BMI	Lifestyle category	0.0278498	0.0195422	0.154246	7281.97	0.000769089	2584	0.18626
BMI	Household style of life	0.136725	0.0199726	9.47908e-12	7237.49	0.0174434	2584	6.38591e-11
BMI	Urbanicity score	0.0694501	0.0200608	0.00054493	7272.03	0.00452125	2584	0.00105683
BMI	Subsistence score	0.0479908	0.0199485	0.0162099	7278.22	0.00218849	2584	0.023972
BMI	Acculturation score	0.052393	0.0211693	0.0133892	7277.88	0.00231592	2584	0.0206485
BMI	Material wealth score	0.126815	0.0202346	4.29301e-10	7244.96	0.0146627	2584	2.49775e-09
BMI	Traditional diet score	-0.0320518	0.0195247	0.100794	7281.31	0.00102024	2584	0.13032
BMI	Market diet score	0.0588591	0.0195481	0.00262923	7274.94	0.00342386	2584	0.00442817
Body fat %	Lifestyle category	0.0832207	0.0182976	5.68161e-06	6254.43	0.00687269	2395	1.58097e-05
Body fat %	Household style of life	0.103072	0.0187966	4.60709e-08	6245.13	0.00995151	2395	1.96569e-07
Body fat %	Urbanicity score	0.0977712	0.0188214	2.22395e-07	6248.18	0.00894208	2395	7.90739e-07
Body fat %	Subsistence score	0.0969026	0.0187313	2.49098e-07	6248.4	0.00886946	2395	8.61743e-07
Body fat %	Acculturation score	0.0805612	0.0198637	5.15831e-05	6258.64	0.00547458	2395	0.000117904
Body fat %	Material wealth score	0.108105	0.0189655	1.34486e-08	6242.73	0.0107422	2395	6.62086e-08
Body fat %	Traditional diet score	0.0180726	0.0183641	0.325153	6274.09	0.00032443	2395	0.368315
Body fat %	Market diet score	0.0274403	0.0183992	0.135993	6272.83	0.000744679	2395	0.167376
Waist:Hip ratio	Lifestyle category	-0.0143805	0.0348364	0.679862	2301.12	0.000204835	815	0.713298
Waist:Hip ratio	Household style of life	0.0103598	0.0356289	0.771303	2301.21	0.00010164	815	0.796183
Waist:Hip ratio	Urbanicity score	0.172598	0.0356556	1.54912e-06	2278.08	0.0273817	815	4.61132e-06
Waist:Hip ratio	Subsistence score	0.146981	0.0366917	6.74772e-05	2285.33	0.0189188	815	0.000144803
Waist:Hip ratio	Acculturation score	0.0366801	0.0392293	0.350058	2300.42	0.00104999	815	0.386271
Waist:Hip ratio	Material wealth score	-0.00293859	0.0362412	0.935395	2301.29	7.90465e-06	815	0.950243
Waist:Hip ratio	Traditional diet score	-0.0212896	0.0347613	0.540412	2300.92	0.000450771	815	0.576439
Waist:Hip ratio	Market diet score	-0.0986895	0.0357249	0.00586608	2293.66	0.00908969	815	0.00926985
Total cholesterol	Lifestyle category	0.0298358	0.022162	0.178378	5280.7	0.000874529	1913	0.211745
Total cholesterol	Household style of life	-0.0189162	0.0228591	0.40805	5281.83	0.000330613	1913	0.446414
Total cholesterol	Urbanicity score	-0.00162443	0.0231159	0.943984	5282.51	2.3851e-06	1913	0.951416
Total cholesterol	Subsistence score	0.0223256	0.0229616	0.331025	5281.56	0.000456363	1913	0.371678
Total cholesterol	Acculturation score	0.0106469	0.0243445	0.661914	5282.32	9.23685e-05	1913	0.700206
Total cholesterol	Material wealth score	0.00898253	0.0231349	0.697861	5282.36	7.2804e-05	1913	0.72623
Total cholesterol	Traditional diet score	0.0643124	0.0219402	0.00341598	5273.92	0.0041313	1913	0.00567851
Total cholesterol	Market diet score	0.0511512	0.0223336	0.0221111	5277.26	0.00252656	1913	0.0311013
LDL:HDL cholesterol ratio	Lifestyle category	0.123739	0.0251078	9.17093e-07	4443.42	0.0151184	1575	2.86312e-06
LDL:HDL cholesterol ratio	Household style of life	0.139773	0.025804	7.01318e-08	4438.44	0.0182058	1575	2.89576e-07
LDL:HDL cholesterol ratio	Urbanicity score	0.110462	0.026128	2.49659e-05	4449.77	0.0111705	1575	6.14544e-05
LDL:HDL cholesterol ratio	Subsistence score	0.0340048	0.026181	0.194192	4465.9	0.00106515	1575	0.228042
LDL:HDL cholesterol ratio	Acculturation score	0.0791687	0.027642	0.0042379	4459.39	0.00515796	1575	0.00695449
LDL:HDL cholesterol ratio	Material wealth score	0.172712	0.026004	4.25938e-11	4423.97	0.0271212	1575	2.72601e-10
LDL:HDL cholesterol ratio	Traditional diet score	0.0318107	0.0251409	0.205953	4465.98	0.00101091	1575	0.239654
LDL:HDL cholesterol ratio	Market diet score	0.174798	0.0251283	5.11287e-12	4419.81	0.0296715	1575	3.63582e-11
Non-HDL cholesterol	Lifestyle category	0.098121	0.0243119	5.68907e-05	4604.56	0.00949666	1645	0.000127755
Non-HDL cholesterol	Household style of life	0.0702164	0.0250546	0.00512988	4612.95	0.00460259	1645	0.0082078
Non-HDL cholesterol	Urbanicity score	0.0616577	0.0254	0.0153116	4614.91	0.0034572	1645	0.0233319
Non-HDL cholesterol	Subsistence score	0.0340841	0.0253325	0.17866	4618.99	0.00106474	1645	0.211745
Non-HDL cholesterol	Acculturation score	0.0540908	0.0267572	0.0433853	4616.71	0.00240028	1645	0.0578471
Non-HDL cholesterol	Material wealth score	0.105077	0.0252593	3.34838e-05	4603.55	0.0100829	1645	7.98986e-05
Non-HDL cholesterol	Traditional diet score	0.0403014	0.0242512	0.0967375	4618.04	0.00162337	1645	0.127367
Non-HDL cholesterol	Market diet score	0.14566	0.0244055	2.93075e-09	4585.48	0.0205284	1645	1.56307e-08
LDL cholesterol	Lifestyle category	0.0833309	0.0247861	0.00079227	4444.66	0.00685692	1586	0.00149133
LDL cholesterol	Household style of life	0.0539938	0.0255833	0.034971	4451.49	0.00271382	1586	0.0471189
LDL cholesterol	Urbanicity score	0.038761	0.025814	0.133412	4453.69	0.00137559	1586	0.165794
LDL cholesterol	Subsistence score	-0.00135701	0.0257969	0.958054	4455.95	1.69066e-06	1586	0.958054
LDL cholesterol	Acculturation score	0.0168174	0.0273413	0.538583	4455.57	0.000231101	1586	0.576439
LDL cholesterol	Material wealth score	0.0847439	0.0258343	0.00105957	4445.2	0.00652991	1586	0.00188368
LDL cholesterol	Traditional diet score	0.0409641	0.0247069	0.0975155	4453.19	0.00167665	1586	0.127367
LDL cholesterol	Market diet score	0.140912	0.024831	1.64809e-08	4423.99	0.0192834	1586	7.53414e-08
HDL cholesterol	Lifestyle category	-0.118928	0.0224383	1.29057e-07	5318.94	0.0138837	1911	5.00583e-07
HDL cholesterol	Household style of life	-0.173585	0.0229402	5.91442e-14	5290.36	0.027877	1911	4.73153e-13
HDL cholesterol	Urbanicity score	-0.134887	0.0233748	9.19685e-09	5313.81	0.0164132	1911	4.70879e-08
HDL cholesterol	Subsistence score	-0.0563579	0.0233676	0.0159679	5341.07	0.00290821	1911	0.023972
HDL cholesterol	Acculturation score	-0.115581	0.0246202	2.86241e-06	5324.93	0.010926	1911	8.32701e-06
HDL cholesterol	Material wealth score	-0.19237	0.0231698	1.90457e-16	5279.03	0.0333636	1911	1.87527e-15
HDL cholesterol	Traditional diet score	0.0182251	0.0224076	0.416122	5346.23	0.000331637	1911	0.451387
HDL cholesterol	Market diet score	-0.118089	0.0226013	1.9334e-07	5319.73	0.0134972	1911	7.07073e-07
Glucose level (mg/dL)	Lifestyle category	0.0350241	0.0226543	0.122258	5687.26	0.00119211	2003	0.153421
Glucose level (mg/dL)	Household style of life	0.0983541	0.0232277	2.39615e-05	5671.76	0.00887354	2003	6.01387e-05
Glucose level (mg/dL)	Urbanicity score	0.0553697	0.0236096	0.0191129	5684.15	0.00273891	2003	0.0274883
Glucose level (mg/dL)	Subsistence score	0.122577	0.0233424	1.67103e-07	5662.21	0.0135826	2003	6.29094e-07
Glucose level (mg/dL)	Acculturation score	-0.00382608	0.0247878	0.877347	5689.63	1.18968e-05	2003	0.898403
Glucose level (mg/dL)	Material wealth score	0.105455	0.0235555	8.00023e-06	5669.67	0.00990887	2003	2.17879e-05
Glucose level (mg/dL)	Traditional diet score	-0.0925435	0.0222658	3.37072e-05	5672.41	0.00855228	2003	7.98986e-05
Glucose level (mg/dL)	Market diet score	-0.0212796	0.0227347	0.349387	5688.77	0.000437284	2003	0.386271
Triglycerides (mg/dL)	Lifestyle category	0.0550782	0.0239542	0.0216052	4924.08	0.00299914	1741	0.0307273
Triglycerides (mg/dL)	Household style of life	0.0698133	0.0246363	0.00465356	4921.34	0.00454822	1741	0.00753995
Triglycerides (mg/dL)	Urbanicity score	0.0801849	0.0248544	0.00127785	4918.97	0.00588714	1741	0.00218086
Triglycerides (mg/dL)	Subsistence score	0.107361	0.0247331	1.50157e-05	4910.59	0.0106064	1741	3.84401e-05
Triglycerides (mg/dL)	Acculturation score	0.0870325	0.0263264	0.000966	4918.45	0.00617981	1741	0.001792
Triglycerides (mg/dL)	Material wealth score	0.085769	0.0249195	0.000591446	4917.54	0.006695	1741	0.00112993
Triglycerides (mg/dL)	Traditional diet score	0.0378434	0.0238606	0.112916	4926.86	0.00142925	1741	0.143102
Triglycerides (mg/dL)	Market diet score	0.0386103	0.0241324	0.109794	4926.81	0.00145441	1741	0.140537
Blood pressure (mm Hg systolic)	Lifestyle category	0.120702	0.0193813	5.50361e-10	7245.88	0.014231	2596	3.06288e-09
Blood pressure (mm Hg systolic)	Household style of life	0.0706647	0.0199928	0.000415693	7271.95	0.00463014	2596	0.000818596
Blood pressure (mm Hg systolic)	Urbanicity score	0.110572	0.0200522	3.85012e-08	7254.16	0.0111924	2596	1.69936e-07
Blood pressure (mm Hg systolic)	Subsistence score	0.0242942	0.0199778	0.224072	7282.95	0.000550413	2596	0.25839
Blood pressure (mm Hg systolic)	Acculturation score	0.0848252	0.0210919	5.94315e-05	7268.29	0.00598608	2596	0.000131159
Blood pressure (mm Hg systolic)	Material wealth score	0.088782	0.0202202	1.17484e-05	7265.2	0.00712667	2596	3.06896e-05
Blood pressure (mm Hg systolic)	Traditional diet score	0.0942564	0.0192256	1.00392e-06	7260.47	0.00886907	2596	3.05955e-06
Blood pressure (mm Hg systolic)	Market diet score	0.127477	0.0193629	5.53953e-11	7241.38	0.0158762	2596	3.37647e-10
Blood pressure (mm Hg diastolic)	Lifestyle category	0.106024	0.0197128	8.18538e-08	7329.82	0.0110116	2593	3.27415e-07
Blood pressure (mm Hg diastolic)	Household style of life	0.0806006	0.0203062	7.4057e-05	7342.9	0.00602766	2593	0.000155398
Blood pressure (mm Hg diastolic)	Urbanicity score	0.141529	0.0202904	3.8652e-12	7310.36	0.0183816	2593	2.91027e-11
Blood pressure (mm Hg diastolic)	Subsistence score	0.0943604	0.0202322	3.26074e-06	7336.94	0.00830279	2593	9.275e-06
Blood pressure (mm Hg diastolic)	Acculturation score	0.0701806	0.0215012	0.00111267	7347.99	0.00408404	2593	0.00195099
Blood pressure (mm Hg diastolic)	Material wealth score	0.0776546	0.0205765	0.000164293	7344.41	0.00545221	2593	0.000333801
Blood pressure (mm Hg diastolic)	Traditional diet score	0.0202971	0.0196418	0.301532	7357.57	0.000410854	2593	0.344608
Blood pressure (mm Hg diastolic)	Market diet score	0.0653109	0.019819	0.000996152	7347.78	0.00416252	2593	0.00182154
Obese/overweight	Lifestyle category	0.533928	0.149903	0.000368282	623.617	NA	2584	0.000736564
Obese/overweight	Household style of life	0.506434	0.102469	7.71912e-07	616.54	NA	2584	2.47012e-06
Obese/overweight	Urbanicity score	0.535591	0.121479	1.03889e-05	618.922	NA	2584	2.77038e-05
Obese/overweight	Subsistence score	0.289389	0.120465	0.0162935	632.853	NA	2584	0.023972
Obese/overweight	Acculturation score	0.376615	0.114858	0.00104187	628.506	NA	2584	0.0018783
Obese/overweight	Material wealth score	0.52154	0.102103	3.25642e-07	615.268	NA	2584	1.0969e-06
Obese/overweight	Traditional diet score	0.192614	0.130211	0.139075	636.165	NA	2584	0.169539
Obese/overweight	Market diet score	0.562103	0.147947	0.000145065	621.695	NA	2584	0.000299489
Hypertension	Lifestyle category	0.309573	0.0777117	6.78764e-05	1495.18	NA	2595	0.000144803
Hypertension	Household style of life	0.155666	0.0719539	0.0305096	1507.73	NA	2595	0.0415449
Hypertension	Urbanicity score	0.419672	0.0743092	1.62666e-08	1480.36	NA	2595	7.53414e-08
Hypertension	Subsistence score	0.189721	0.0712228	0.00772704	1505.27	NA	2595	0.0120617
Hypertension	Acculturation score	0.310425	0.0753785	3.81828e-05	1496.24	NA	2595	8.88617e-05
Hypertension	Material wealth score	0.229285	0.0708779	0.00121676	1502.34	NA	2595	0.00210466
Hypertension	Traditional diet score	0.170102	0.075168	0.0236386	1506.89	NA	2595	0.0328885
Hypertension	Market diet score	0.173548	0.0738174	0.0187209	1506.55	NA	2595	0.0272303

## Sheet: S5-OA lifestyle models
Model results of biomarkers ~ lifestyle scales for Orang Asli
Outcome	Lifestyle scale	Lifestyle scale beta	Lifestyle scale SE	Lifestyle scale pval	AIC	Partial r2	n	Lifestyle scale padj
Waist circumference (cm)	Household style of life	0.283521	0.0298023	1.2025e-20	2913.12	0.0774198	1061	9.11369e-20
Waist circumference (cm)	Community score	0.332575	0.0294354	5.01885e-28	2879.31	0.105774	1061	1.20452e-26
Waist circumference (cm)	Urbanicity score	0.328956	0.0295006	2.2317e-27	2882.29	0.103317	1061	4.59092e-26
Waist circumference (cm)	Subsistence score	0.150266	0.0304155	9.05547e-07	2976.06	0.0221554	1061	3.52429e-06
Waist circumference (cm)	Mobility score	0.292294	0.0291602	1.18598e-22	2903.94	0.0852082	1061	1.06738e-21
Waist circumference (cm)	Acculturation score	0.206847	0.0301198	1.11294e-11	2953.97	0.0419275	1061	5.52634e-11
Waist circumference (cm)	Material wealth score	0.314039	0.0291437	9.24781e-26	2889.7	0.097157	1061	1.21062e-24
Waist circumference (cm)	Traditional diet score	0.191832	0.0301257	2.85627e-10	2960.35	0.0362642	1061	1.28532e-09
Waist circumference (cm)	Market diet score	0.0651146	0.0306014	0.0335821	2995.75	0.00418676	1061	0.0636292
Weight (kgs)	Household style of life	0.312063	0.0294437	5.19495e-25	2880.6	0.0938453	1059	6.23394e-24
Weight (kgs)	Community score	0.368221	0.0289778	1.58879e-34	2836.93	0.129447	1059	1.14393e-32
Weight (kgs)	Urbanicity score	0.373513	0.0289088	1.47071e-35	2832.19	0.133232	1059	2.11782e-33
Weight (kgs)	Subsistence score	0.165937	0.0302703	5.26515e-08	2958	0.0270091	1059	2.22995e-07
Weight (kgs)	Mobility score	0.327725	0.0287254	1.63811e-28	2864.54	0.107106	1059	4.71776e-27
Weight (kgs)	Acculturation score	0.237925	0.029817	3.81028e-15	2925.69	0.0555077	1059	2.11031e-14
Weight (kgs)	Material wealth score	0.338197	0.0287997	5.15905e-30	2857.65	0.112737	1059	2.47634e-28
Weight (kgs)	Traditional diet score	0.199787	0.0300149	4.50663e-11	2944.18	0.0393053	1059	2.16318e-10
Weight (kgs)	Market diet score	0.095137	0.0304642	0.00183952	2978	0.00893256	1059	0.00509405
BMI	Household style of life	0.27525	0.0294713	5.56814e-20	2880.3	0.0731086	1058	4.00906e-19
BMI	Community score	0.315046	0.0292018	8.20332e-26	2853.6	0.0951227	1058	1.21062e-24
BMI	Urbanicity score	0.337701	0.0289751	1.29971e-29	2836.17	0.109198	1058	4.67896e-28
BMI	Subsistence score	0.142522	0.030084	2.46021e-06	2942.13	0.0199427	1058	9.32289e-06
BMI	Mobility score	0.2955	0.0287704	1.18747e-23	2863.5	0.0870245	1058	1.13997e-22
BMI	Acculturation score	0.21701	0.029673	5.14724e-13	2912.05	0.0461938	1058	2.64715e-12
BMI	Material wealth score	0.310241	0.0287788	8.90511e-26	2853.76	0.0949896	1058	1.21062e-24
BMI	Traditional diet score	0.170079	0.0298945	1.65186e-08	2932.42	0.0284988	1058	7.2081e-08
BMI	Market diet score	0.0899769	0.0302076	0.00296184	2955.55	0.00798424	1058	0.00775465
Body fat %	Household style of life	0.237424	0.0243715	1.56638e-21	2474.72	0.0542142	1058	1.2531e-20
Body fat %	Community score	0.255712	0.0243062	1.1061e-24	2460.29	0.0623697	1058	1.22522e-23
Body fat %	Urbanicity score	0.253865	0.0243154	2.378e-24	2461.81	0.061514	1058	2.44595e-23
Body fat %	Subsistence score	0.115898	0.0249088	3.68951e-06	2544.42	0.0132094	1058	1.32823e-05
Body fat %	Mobility score	0.235862	0.0239159	5.26035e-22	2472.55	0.055447	1058	4.45582e-21
Body fat %	Acculturation score	0.181254	0.0245852	3.38035e-13	2512.73	0.0321857	1058	1.80285e-12
Body fat %	Material wealth score	0.259159	0.0238491	3.81184e-26	2453.58	0.0661212	1058	6.86132e-25
Body fat %	Traditional diet score	0.130702	0.0248364	1.72112e-07	2538.49	0.0168032	1058	7.0812e-07
Body fat %	Market diet score	0.0761344	0.0249853	0.00236762	2556.65	0.00573131	1058	0.00631364
Waist:Hip ratio	Household style of life	0.0711917	0.029453	0.0158168	2775.3	0.00489075	1030	0.0325375
Waist:Hip ratio	Community score	0.117356	0.0294276	7.13686e-05	2765.3	0.0131845	1030	0.000223415
Waist:Hip ratio	Urbanicity score	0.0726972	0.0295989	0.0142111	2775.11	0.00504869	1030	0.029658
Waist:Hip ratio	Subsistence score	0.0296659	0.0292506	0.310727	2780.11	0.000865072	1030	0.403649
Waist:Hip ratio	Mobility score	0.0750688	0.0289623	0.009679	2774.42	0.005619	1030	0.0211178
Waist:Hip ratio	Acculturation score	0.0175263	0.0292979	0.549832	2780.79	0.000301159	1030	0.633406
Waist:Hip ratio	Material wealth score	0.0687102	0.0291472	0.018593	2775.58	0.00465309	1030	0.0368961
Waist:Hip ratio	Traditional diet score	0.0825494	0.0291288	0.00468792	2773.12	0.00670866	1030	0.011251
Waist:Hip ratio	Market diet score	0.00372961	0.0291892	0.898353	2781.13	1.37441e-05	1030	0.92607
Total cholesterol	Household style of life	0.0965459	0.0308023	0.00177025	2936.12	0.00896526	1049	0.00499835
Total cholesterol	Community score	0.0897896	0.0308948	0.00373448	2937.49	0.00771811	1049	0.00943448
Total cholesterol	Urbanicity score	0.102135	0.0308183	0.000950978	2934.97	0.0100118	1049	0.00273882
Total cholesterol	Subsistence score	0.0473161	0.0305882	0.122197	2943.54	0.00219909	1049	0.193366
Total cholesterol	Mobility score	0.0762125	0.0302964	0.0120332	2939.61	0.00579396	1049	0.025482
Total cholesterol	Acculturation score	0.0867017	0.0305515	0.00462918	2937.89	0.00736177	1049	0.011251
Total cholesterol	Material wealth score	0.101959	0.0304037	0.000826612	2934.71	0.0102488	1049	0.00242923
Total cholesterol	Traditional diet score	0.0712833	0.0304998	0.0196185	2940.47	0.00500544	1049	0.0381765
Total cholesterol	Market diet score	0.0482038	0.0305204	0.114548	2943.44	0.0022923	1049	0.185336
LDL:HDL cholesterol ratio	Household style of life	0.0453523	0.0327709	0.166702	2754.36	0.00197542	969	0.250054
LDL:HDL cholesterol ratio	Community score	-0.0328842	0.0328611	0.317221	2755.27	0.00103385	969	0.404246
LDL:HDL cholesterol ratio	Urbanicity score	-0.0130423	0.0328307	0.691263	2756.12	0.000163071	969	0.748435
LDL:HDL cholesterol ratio	Subsistence score	-0.0204523	0.032438	0.528514	2755.88	0.000410671	969	0.613758
LDL:HDL cholesterol ratio	Mobility score	-0.0166046	0.0321532	0.605678	2756.01	0.000275541	969	0.686753
LDL:HDL cholesterol ratio	Acculturation score	-0.00295076	0.0325307	0.927744	2756.27	8.50303e-06	969	0.940811
LDL:HDL cholesterol ratio	Material wealth score	0.0383906	0.0324145	0.236559	2754.87	0.00144757	969	0.327544
LDL:HDL cholesterol ratio	Traditional diet score	-0.0138648	0.0324355	0.669142	2756.1	0.000188799	969	0.740487
LDL:HDL cholesterol ratio	Market diet score	-0.00705	0.0323721	0.827646	2756.23	4.90131e-05	969	0.876331
Non-HDL cholesterol	Household style of life	0.0953917	0.0310304	0.00216597	2948.14	0.0087551	1048	0.0058849
Non-HDL cholesterol	Community score	0.0748921	0.0311526	0.0163884	2951.8	0.00537298	1048	0.0332384
Non-HDL cholesterol	Urbanicity score	0.0900776	0.0310844	0.00383596	2949.19	0.00778751	1048	0.00952375
Non-HDL cholesterol	Subsistence score	0.0314666	0.030839	0.307799	2956.54	0.000972286	1048	0.403649
Non-HDL cholesterol	Mobility score	0.0710108	0.0305377	0.020244	2952.17	0.00502878	1048	0.0388686
Non-HDL cholesterol	Acculturation score	0.0809972	0.0307957	0.00866033	2950.67	0.00642424	1048	0.019795
Non-HDL cholesterol	Material wealth score	0.1063	0.0306139	0.000537232	2945.55	0.0111421	1048	0.0016117
Non-HDL cholesterol	Traditional diet score	0.0583687	0.030748	0.0579329	2953.98	0.00335706	1048	0.104279
Non-HDL cholesterol	Market diet score	0.0345326	0.030747	0.261644	2956.32	0.00117776	1048	0.355441
LDL cholesterol	Household style of life	0.0818423	0.0319837	0.0106507	2755.98	0.00642913	982	0.0228912
LDL cholesterol	Community score	0.0346641	0.0321025	0.2805	2761.37	0.00115111	982	0.374
LDL cholesterol	Urbanicity score	0.0507249	0.0320317	0.113611	2760.02	0.00247243	982	0.185336
LDL cholesterol	Subsistence score	0.0133298	0.0316896	0.674114	2762.36	0.000174858	982	0.740487
LDL cholesterol	Mobility score	0.0130277	0.0314485	0.678779	2762.36	0.000169593	982	0.740487
LDL cholesterol	Acculturation score	0.0460398	0.0318193	0.148242	2760.44	0.00206495	982	0.227094
LDL cholesterol	Material wealth score	0.0744623	0.0316147	0.0187043	2756.98	0.00545243	982	0.0368961
LDL cholesterol	Traditional diet score	0.0314104	0.0316957	0.321931	2761.55	0.000969759	982	0.40665
LDL cholesterol	Market diet score	0.00732042	0.031644	0.817102	2762.48	5.28954e-05	982	0.871575
HDL cholesterol	Household style of life	-0.013979	0.0303445	0.645126	2935.27	0.000188027	1057	0.725766
HDL cholesterol	Community score	0.0794646	0.0303649	0.00899797	2928.63	0.00602983	1057	0.0202454
HDL cholesterol	Urbanicity score	0.0792047	0.0303591	0.00921146	2928.68	0.00599295	1057	0.0204069
HDL cholesterol	Subsistence score	0.0378646	0.0300351	0.207704	2933.89	0.00140627	1057	0.296133
HDL cholesterol	Mobility score	0.024826	0.0298001	0.404987	2934.79	0.00061462	1057	0.490068
HDL cholesterol	Acculturation score	0.0293889	0.0300443	0.328208	2934.53	0.000847156	1057	0.410973
HDL cholesterol	Material wealth score	-0.00141769	0.0300014	0.96232	2935.48	1.97877e-06	1057	0.96232
HDL cholesterol	Traditional diet score	0.0385875	0.0299769	0.198293	2933.82	0.00146606	1057	0.285542
HDL cholesterol	Market diet score	0.0499504	0.029935	0.0954881	2932.69	0.00246087	1057	0.163694
Glucose level (mg/dL)	Household style of life	0.0398853	0.032183	0.215521	2787.08	0.00153853	985	0.301311
Glucose level (mg/dL)	Community score	0.0523328	0.0322397	0.10486	2785.98	0.00263642	985	0.175579
Glucose level (mg/dL)	Urbanicity score	0.0352601	0.0322821	0.274992	2787.42	0.00119544	985	0.370083
Glucose level (mg/dL)	Subsistence score	0.0319617	0.0318962	0.316565	2787.61	0.00100636	985	0.404246
Glucose level (mg/dL)	Mobility score	0.0265843	0.0317187	0.402163	2787.92	0.000704246	985	0.490068
Glucose level (mg/dL)	Acculturation score	0.0166199	0.032025	0.603901	2788.35	0.000270131	985	0.686753
Glucose level (mg/dL)	Material wealth score	0.0399014	0.0318308	0.210305	2787.04	0.00157399	985	0.296901
Glucose level (mg/dL)	Traditional diet score	0.0861661	0.0317402	0.00674943	2781.25	0.00733866	985	0.0156761
Glucose level (mg/dL)	Market diet score	0.0414879	0.0318537	0.193067	2786.92	0.00169898	985	0.280825
Triglycerides (mg/dL)	Household style of life	0.137967	0.031334	1.18193e-05	2791.02	0.0181321	1004	4.15117e-05
Triglycerides (mg/dL)	Community score	0.146295	0.0314201	3.65666e-06	2788.77	0.0202301	1004	1.32823e-05
Triglycerides (mg/dL)	Urbanicity score	0.134993	0.0314141	1.89851e-05	2791.93	0.017286	1004	6.50919e-05
Triglycerides (mg/dL)	Subsistence score	0.0607556	0.0311463	0.0513779	2806.49	0.00361391	1004	0.0948514
Triglycerides (mg/dL)	Mobility score	0.112361	0.0306899	0.000264219	2796.93	0.0126102	1004	0.000809521
Triglycerides (mg/dL)	Acculturation score	0.092214	0.0311173	0.00311434	2801.52	0.00829969	1004	0.00800829
Triglycerides (mg/dL)	Material wealth score	0.125353	0.0309075	5.38626e-05	2793.92	0.0154285	1004	0.00017236
Triglycerides (mg/dL)	Traditional diet score	0.0845909	0.0310626	0.00657717	2802.88	0.00701826	1004	0.0155264
Triglycerides (mg/dL)	Market diet score	0.0651793	0.0309878	0.0356814	2805.87	0.00419942	1004	0.0667288
Blood pressure (mm Hg systolic)	Household style of life	-0.02846	0.0280859	0.311146	2685.35	0.000779461	1033	0.403649
Blood pressure (mm Hg systolic)	Community score	-0.0380519	0.0281642	0.17697	2684.55	0.00138459	1033	0.260037
Blood pressure (mm Hg systolic)	Urbanicity score	-0.025799	0.0281703	0.359974	2685.54	0.000636801	1033	0.446865
Blood pressure (mm Hg systolic)	Subsistence score	-0.032708	0.0278143	0.23989	2684.99	0.00104936	1033	0.328992
Blood pressure (mm Hg systolic)	Mobility score	-0.0386312	0.0276104	0.162067	2684.41	0.00148471	1033	0.24566
Blood pressure (mm Hg systolic)	Acculturation score	-0.115459	0.027575	3.06746e-05	2668.93	0.0130985	1033	0.000102724
Blood pressure (mm Hg systolic)	Material wealth score	-0.0501946	0.0277391	0.0706612	2683.1	0.00248019	1033	0.124088
Blood pressure (mm Hg systolic)	Traditional diet score	-0.0183913	0.0277711	0.507963	2685.94	0.000333109	1033	0.594688
Blood pressure (mm Hg systolic)	Market diet score	0.00504549	0.0277025	0.855515	2686.34	2.52053e-05	1033	0.892712
Blood pressure (mm Hg diastolic)	Household style of life	0.0222892	0.0304304	0.464049	2918.79	0.000479841	1050	0.54773
Blood pressure (mm Hg diastolic)	Community score	0.0444421	0.0305593	0.146165	2917.21	0.00188875	1050	0.22632
Blood pressure (mm Hg diastolic)	Urbanicity score	0.0472516	0.0305413	0.122133	2916.93	0.00213703	1050	0.193366
Blood pressure (mm Hg diastolic)	Subsistence score	-0.00378142	0.0301897	0.900346	2919.31	1.40389e-05	1050	0.92607
Blood pressure (mm Hg diastolic)	Mobility score	0.00285136	0.0299769	0.924239	2919.32	8.09603e-06	1050	0.940811
Blood pressure (mm Hg diastolic)	Acculturation score	-0.0242112	0.0301947	0.42283	2918.69	0.000574977	1050	0.507396
Blood pressure (mm Hg diastolic)	Material wealth score	0.00907471	0.030118	0.763242	2919.24	8.12311e-05	1050	0.8202
Blood pressure (mm Hg diastolic)	Traditional diet score	0.0253233	0.0301496	0.401145	2918.62	0.000630857	1050	0.490068
Blood pressure (mm Hg diastolic)	Market diet score	0.0134696	0.0300784	0.654377	2919.13	0.000179418	1050	0.730468
Obese/overweight	Household style of life	0.53955	0.0675663	1.39969e-15	1350.51	NA	1058	8.06223e-15
Obese/overweight	Community score	0.5882	0.0686938	1.10319e-17	1339.36	NA	1058	6.9069e-17
Obese/overweight	Urbanicity score	0.6238	0.0699559	4.78892e-19	1331.26	NA	1058	3.13456e-18
Obese/overweight	Subsistence score	0.268917	0.0655534	4.09136e-05	1400.39	NA	1058	0.000133899
Obese/overweight	Mobility score	0.563806	0.06864	2.14005e-16	1344.41	NA	1058	1.28403e-15
Obese/overweight	Acculturation score	0.423182	0.0660931	1.52533e-10	1375.02	NA	1058	7.08541e-10
Obese/overweight	Material wealth score	0.624923	0.0696854	3.02532e-19	1329.54	NA	1058	2.07451e-18
Obese/overweight	Traditional diet score	0.331707	0.065806	4.63862e-07	1391.4	NA	1058	1.85545e-06
Obese/overweight	Market diet score	0.124752	0.0643829	0.0526655	1413.84	NA	1058	0.0959978
Hypertension	Household style of life	0.176908	0.0962372	0.0660255	762.814	NA	1030	0.117379
Hypertension	Community score	0.159464	0.0973206	0.101308	763.541	NA	1030	0.171628
Hypertension	Urbanicity score	0.133108	0.0972151	0.170933	764.361	NA	1030	0.253756
Hypertension	Subsistence score	0.00638482	0.0969915	0.947514	766.232	NA	1030	0.95414
Hypertension	Mobility score	0.14096	0.0927056	0.128381	763.93	NA	1030	0.200944
Hypertension	Acculturation score	-0.0741681	0.0987983	0.452832	765.672	NA	1030	0.538908
Hypertension	Material wealth score	0.164862	0.0963221	0.0869755	763.273	NA	1030	0.150897
Hypertension	Traditional diet score	0.151844	0.0957616	0.112819	763.694	NA	1030	0.185336
Hypertension	Market diet score	0.0201389	0.0979607	0.837118	766.194	NA	1030	0.87989

## Sheet: S6-Turkana FA models
Model results of top two factors from factor analysis for Turkana
Outcome	Factor	AIC	n	Factor effect size	Factor SE	Factor pvalue	Factor padj
Waist circumference (cm)	MR1	6657.02	2450	0.331278	0.0201173	7.29978e-58	1.45996e-56
Waist circumference (cm)	MR2	6800.21	2450	0.211907	0.0195977	1.18634e-26	1.05453e-25
Weight (kgs)	MR1	6295.61	2371	0.241861	0.0198003	2.54555e-33	2.9092e-32
Weight (kgs)	MR2	6399.45	2371	0.123391	0.019182	1.5123e-10	9.30646e-10
BMI	MR1	6584.65	2345	0.108283	0.0215205	5.23289e-07	1.82014e-06
BMI	MR2	6607.49	2345	0.0316029	0.0204709	0.122773	0.144439
Body fat %	MR1	5608.07	2155	0.0917033	0.0201796	5.81569e-06	1.45392e-05
Body fat %	MR2	5626.8	2155	0.0262763	0.0192354	0.17207	0.196652
Waist:Hip ratio	MR1	1813.93	643	0.0999509	0.0409928	0.0150298	0.0207308
Waist:Hip ratio	MR2	1801.53	643	-0.172264	0.0400536	1.9676e-05	4.25428e-05
Total cholesterol	MR1	4580.25	1661	-0.0333167	0.0249977	0.182784	0.205954
Total cholesterol	MR2	4577.1	1661	0.0526562	0.0237358	0.0266607	0.0344009
LDL:HDL cholesterol ratio	MR1	3844.99	1359	0.089009	0.0286326	0.00191855	0.00319758
LDL:HDL cholesterol ratio	MR2	3822.58	1359	0.153093	0.0269164	1.57506e-08	7.41204e-08
Non-HDL cholesterol	MR1	3997.4	1423	0.0184857	0.027639	0.503715	0.530226
Non-HDL cholesterol	MR2	3973.49	1423	0.129145	0.0260947	8.3471e-07	2.67107e-06
LDL cholesterol	MR1	3831.18	1366	-0.00539489	0.0282105	0.848369	0.848369
LDL cholesterol	MR2	3808.42	1366	0.126985	0.0265254	1.87492e-06	5.17219e-06
HDL cholesterol	MR1	4617.03	1664	-0.154914	0.0252462	1.05513e-09	6.0293e-09
HDL cholesterol	MR2	4636.07	1664	-0.103051	0.0240677	1.96059e-05	4.25428e-05
Glucose level (mg/dL)	MR1	4933.17	1744	0.123333	0.0253912	1.29672e-06	3.98991e-06
Glucose level (mg/dL)	MR2	4948.33	1744	-0.0693632	0.0240414	0.0039604	0.00586726
Triglycerides (mg/dL)	MR1	4275.98	1511	0.0872673	0.0272044	0.00136551	0.00237479
Triglycerides (mg/dL)	MR2	4284.62	1511	0.0329823	0.0258019	0.201345	0.223717
Blood pressure (mm Hg systolic)	MR1	6618.69	2356	0.0451429	0.0214337	0.0352957	0.0441196
Blood pressure (mm Hg systolic)	MR2	6578.53	2356	0.135569	0.0202225	2.53284e-11	1.68856e-10
Blood pressure (mm Hg diastolic)	MR1	6654.33	2347	0.0655875	0.0217505	0.00259361	0.00423446
Blood pressure (mm Hg diastolic)	MR2	6656.99	2347	0.0525263	0.0207159	0.0112914	0.0161306
Obese/overweight	MR1	559.065	2345	0.344921	0.100349	0.000587761	0.00109351
Obese/overweight	MR2	554.9	2345	0.53886	0.154145	0.000472636	0.000922217
Hypertension	MR1	1279.76	2354	0.214902	0.0744009	0.00387165	0.005844
Hypertension	MR2	1281.28	2354	0.192922	0.0798766	0.0157242	0.0213209

## Sheet: S7-OA FA models
Model results of top two factors from factor analysis for Orang Asli
Outcome	Factor	AIC	n	Factor effect size	Factor SE	Factor pvalue	Factor padj
Waist circumference (cm)	MR1	2316.17	858	0.34406	0.0320547	2.6743e-25	3.56574e-24
Waist circumference (cm)	MR2	2424.71	858	-0.00669283	0.0341325	0.844591	0.897006
Weight (kgs)	MR1	2292.35	859	0.383798	0.0315378	1.5487e-31	1.23896e-29
Weight (kgs)	MR2	2429.34	859	0.0162253	0.0341519	0.634843	0.800528
BMI	MR1	2290.59	859	0.341723	0.0314684	7.98726e-26	2.10976e-24
BMI	MR2	2401.38	859	0.0150116	0.0336113	0.655259	0.806472
Body fat %	MR1	1937.93	856	0.277461	0.0258281	2.47172e-25	3.56574e-24
Body fat %	MR2	2046.64	856	0.00512006	0.0274644	0.852156	0.897006
Waist:Hip ratio	MR1	2254.84	831	0.0741159	0.0327773	0.024006	0.0519049
Waist:Hip ratio	MR2	2259.79	831	-0.0136067	0.0328585	0.678909	0.82292
Total cholesterol	MR1	2362.95	850	0.145623	0.0335374	1.58202e-05	6.02675e-05
Total cholesterol	MR2	2380.07	850	0.0429555	0.0338674	0.205023	0.341705
LDL:HDL cholesterol ratio	MR1	2243.4	789	0.0168409	0.0360395	0.640423	0.800528
LDL:HDL cholesterol ratio	MR2	2243.51	789	-0.0122308	0.035935	0.733678	0.825183
Non-HDL cholesterol	MR1	2375.11	849	0.130951	0.0338495	0.00011787	0.000392898
Non-HDL cholesterol	MR2	2389.37	849	0.0273786	0.0341115	0.422421	0.592871
LDL cholesterol	MR1	2235.12	798	0.0890917	0.0350726	0.0112681	0.0257557
LDL cholesterol	MR2	2241.48	798	0.0111391	0.0351243	0.751226	0.825183
HDL cholesterol	MR1	2384.8	860	0.0572636	0.0332202	0.0851129	0.15835
HDL cholesterol	MR2	2383.39	860	0.0694549	0.0331969	0.0367139	0.0734279
Glucose level (mg/dL)	MR1	2274.7	803	0.0509296	0.0353649	0.150226	0.255704
Glucose level (mg/dL)	MR2	2276.67	803	0.0117832	0.0354549	0.739717	0.825183
Triglycerides (mg/dL)	MR1	2260.46	810	0.149492	0.0346826	1.832e-05	6.66181e-05
Triglycerides (mg/dL)	MR2	2277.57	810	0.0404094	0.0348466	0.24654	0.394464
Blood pressure (mm Hg systolic)	MR1	2185.72	840	-0.0692769	0.0308745	0.0251049	0.0528525
Blood pressure (mm Hg systolic)	MR2	2190.65	840	0.0102436	0.030885	0.740222	0.825183
Blood pressure (mm Hg diastolic)	MR1	2364.19	853	-0.00272516	0.0333304	0.934855	0.958826
Blood pressure (mm Hg diastolic)	MR2	2364.1	853	-0.01048	0.0332895	0.75298	0.825183
Obese/overweight	MR1	1058.37	859	0.69252	0.0790409	1.92603e-18	1.10059e-17
Obese/overweight	MR2	1143.93	859	-0.00222352	0.0710175	0.975023	0.980865
Hypertension	MR1	643.269	839	0.0732179	0.104935	0.485338	0.658085
Hypertension	MR2	643.096	839	-0.0835625	0.10172	0.411366	0.587666

## Sheet: S8-Sex differences Turkana
Sex by lifestyle scale (interaction) model results for Turkana
Outcome	Lifestyle scale	n	AIC	Sex x lifestyle beta	Sex x lifestyle SE	Sex x lifestyle pval	Sex x lifestyle padj
Waist circumference (cm)	Lifestyle category	2692	7348.63	-0.0867628	0.0365439	0.0176565	0.0813403
Waist circumference (cm)	Household style of life	2692	7192.66	-0.221067	0.0359366	8.8145e-10	1.25362e-08
Waist circumference (cm)	Urbanicity score	2692	7113.91	-0.166534	0.0352162	2.37378e-06	2.76222e-05
Waist circumference (cm)	Subsistence score	2692	7379.28	-0.118622	0.0370455	0.00138039	0.00981611
Waist circumference (cm)	Acculturation score	2692	7402.83	-0.135313	0.0379158	0.000364925	0.00311403
Waist circumference (cm)	Material wealth score	2692	7224.68	-0.210214	0.03633	8.03145e-09	1.02803e-07
Waist circumference (cm)	Traditional diet score	2692	7568.24	-0.0809752	0.0380257	0.0333048	0.129182
Waist circumference (cm)	Market diet score	2692	7429.59	-0.0665029	0.0370741	0.0729604	0.259415
Weight (kgs)	Lifestyle category	2618	7031.58	0.00802926	0.0362466	0.824706	0.909093
Weight (kgs)	Household style of life	2618	6876.12	-0.133471	0.0358155	0.000198168	0.0019512
Weight (kgs)	Urbanicity score	2618	6955.96	-0.0530603	0.0360081	0.140719	0.383236
Weight (kgs)	Subsistence score	2618	7033.28	-0.0196789	0.0365675	0.590518	0.795645
Weight (kgs)	Acculturation score	2618	7012.8	-0.0974308	0.0373185	0.009085	0.0519251
Weight (kgs)	Material wealth score	2618	6882.44	-0.11896	0.036105	0.00099789	0.00751353
Weight (kgs)	Traditional diet score	2618	7094.88	-0.00252623	0.0366493	0.945051	0.961043
Weight (kgs)	Market diet score	2618	7032.6	0.0173078	0.0362317	0.632906	0.818303
BMI	Lifestyle category	2584	7283.94	0.00746844	0.0390249	0.848246	0.909093
BMI	Household style of life	2584	7229.58	-0.124429	0.0395124	0.00165645	0.0111592
BMI	Urbanicity score	2584	7270.01	-0.0788888	0.0393666	0.0451796	0.170088
BMI	Subsistence score	2584	7280.08	-0.0144742	0.0394359	0.713626	0.863546
BMI	Acculturation score	2584	7274.58	-0.0933535	0.0405544	0.0214184	0.0913853
BMI	Material wealth score	2584	7240.11	-0.104446	0.0399155	0.0089311	0.0519251
BMI	Traditional diet score	2584	7283.27	-0.00798571	0.0389403	0.837529	0.909093
BMI	Market diet score	2584	7276.83	0.0131196	0.0389502	0.736272	0.872619
Body fat %	Lifestyle category	2395	6148.11	-0.37514	0.0356748	2.59136e-25	3.31694e-23
Body fat %	Household style of life	2395	6187.31	-0.282157	0.0362926	1.1167e-14	2.64694e-13
Body fat %	Urbanicity score	2395	6151.49	-0.359138	0.035817	3.31087e-23	2.11896e-21
Body fat %	Subsistence score	2395	6195.82	-0.269454	0.0363035	1.59198e-13	2.91105e-12
Body fat %	Acculturation score	2395	6221.63	-0.231158	0.0368965	4.40649e-10	7.05039e-09
Body fat %	Material wealth score	2395	6176.63	-0.301541	0.036317	1.67644e-16	5.3646e-15
Body fat %	Traditional diet score	2395	6207.78	-0.300556	0.0361429	1.51029e-16	5.3646e-15
Body fat %	Market diet score	2395	6215.23	-0.2809	0.0361947	1.24075e-14	2.64694e-13
Waist:Hip ratio	Lifestyle category	815	2303.05	-0.0193332	0.0696871	0.781522	0.901214
Waist:Hip ratio	Household style of life	815	2302.67	-0.0511092	0.0700094	0.465581	0.76403
Waist:Hip ratio	Urbanicity score	815	2279.59	-0.0478895	0.0686324	0.485522	0.767245
Waist:Hip ratio	Subsistence score	815	2285.63	-0.0897056	0.0691111	0.194659	0.448762
Waist:Hip ratio	Acculturation score	815	2302.42	0.000968642	0.0704476	0.989033	0.989033
Waist:Hip ratio	Material wealth score	815	2303.23	-0.0167763	0.0702641	0.811352	0.909093
Waist:Hip ratio	Traditional diet score	815	2302.9	-0.00862703	0.0702256	0.902259	0.941495
Waist:Hip ratio	Market diet score	815	2294.69	-0.0688493	0.069983	0.325507	0.61272
Total cholesterol	Lifestyle category	1913	5281.91	0.0390948	0.044008	0.374461	0.656589
Total cholesterol	Household style of life	1913	5282.41	0.0532718	0.044852	0.235089	0.501524
Total cholesterol	Urbanicity score	1913	5284.01	0.0311042	0.0443415	0.483096	0.767245
Total cholesterol	Subsistence score	1913	5278.93	0.0960536	0.0446449	0.0315619	0.126248
Total cholesterol	Acculturation score	1913	5278.26	0.111121	0.045179	0.013998	0.0716699
Total cholesterol	Material wealth score	1913	5283.23	0.0479882	0.0451591	0.288076	0.57333
Total cholesterol	Traditional diet score	1913	5275.87	-0.0102412	0.04399	0.815935	0.909093
Total cholesterol	Market diet score	1913	5277.94	0.0505691	0.0439902	0.250472	0.525581
LDL:HDL cholesterol ratio	Lifestyle category	1575	4445.05	0.0306957	0.0500583	0.539833	0.783294
LDL:HDL cholesterol ratio	Household style of life	1575	4437.9	-0.0812336	0.0509754	0.11123	0.320273
LDL:HDL cholesterol ratio	Urbanicity score	1575	4449.63	-0.0736385	0.0504212	0.144362	0.384964
LDL:HDL cholesterol ratio	Subsistence score	1575	4462.32	0.119258	0.0505471	0.0184287	0.0813403
LDL:HDL cholesterol ratio	Acculturation score	1575	4461.05	-0.0295157	0.0512767	0.564957	0.783294
LDL:HDL cholesterol ratio	Material wealth score	1575	4421.26	-0.110626	0.0509798	0.0301573	0.12452
LDL:HDL cholesterol ratio	Traditional diet score	1575	4466.1	-0.0689572	0.0502937	0.170543	0.425405
LDL:HDL cholesterol ratio	Market diet score	1575	4421.38	-0.0324219	0.0497833	0.514974	0.777269
Non-HDL cholesterol	Lifestyle category	1645	4605.92	0.038721	0.0484245	0.42405	0.723712
Non-HDL cholesterol	Household style of life	1645	4614.91	-0.00975105	0.0491886	0.842883	0.909093
Non-HDL cholesterol	Urbanicity score	1645	4616.9	-0.00475356	0.0486944	0.922246	0.951996
Non-HDL cholesterol	Subsistence score	1645	4609.46	0.165457	0.0487232	0.000700506	0.00560405
Non-HDL cholesterol	Acculturation score	1645	4616.19	0.0782799	0.0493107	0.112596	0.320273
Non-HDL cholesterol	Material wealth score	1645	4605.5	-0.0111619	0.0493165	0.820971	0.909093
Non-HDL cholesterol	Traditional diet score	1645	4619.01	-0.0490861	0.0485148	0.311795	0.595668
Non-HDL cholesterol	Market diet score	1645	4587.13	0.0286469	0.0482418	0.552714	0.783294
LDL cholesterol	Lifestyle category	1586	4446.23	0.032118	0.0494557	0.516156	0.777269
LDL cholesterol	Household style of life	1586	4453.12	-0.0306439	0.0505365	0.544356	0.783294
LDL cholesterol	Urbanicity score	1586	4455.57	-0.0172927	0.0498314	0.728619	0.871619
LDL cholesterol	Subsistence score	1586	4451.16	0.12948	0.0497445	0.0093303	0.0519251
LDL cholesterol	Acculturation score	1586	4457.24	0.0288126	0.0505947	0.569112	0.783294
LDL cholesterol	Material wealth score	1586	4446.38	-0.0456993	0.0507077	0.367604	0.656589
LDL cholesterol	Traditional diet score	1586	4454.84	-0.0292555	0.0494399	0.55411	0.783294
LDL cholesterol	Market diet score	1586	4425.97	0.00589159	0.0492104	0.904718	0.941495
HDL cholesterol	Lifestyle category	1911	5319.23	0.0582564	0.0445365	0.19101	0.448762
HDL cholesterol	Household style of life	1911	5279.27	0.163014	0.0450424	0.000303316	0.00277318
HDL cholesterol	Urbanicity score	1911	5310.18	0.106119	0.0447529	0.0178282	0.0813403
HDL cholesterol	Subsistence score	1911	5343.03	-0.0084687	0.0454713	0.852274	0.909093
HDL cholesterol	Acculturation score	1911	5320.38	0.117045	0.0457588	0.0106083	0.0565775
HDL cholesterol	Material wealth score	1911	5262.84	0.193213	0.0452528	2.05421e-05	0.000219116
HDL cholesterol	Traditional diet score	1911	5345.35	0.0761406	0.0449187	0.0902245	0.303914
HDL cholesterol	Market diet score	1911	5319.18	0.070969	0.0445456	0.111287	0.320273
Glucose level (mg/dL)	Lifestyle category	2003	5689.25	-0.00251215	0.04495	0.955437	0.96296
Glucose level (mg/dL)	Household style of life	2003	5672.96	0.0401357	0.0448867	0.371347	0.656589
Glucose level (mg/dL)	Urbanicity score	2003	5683.8	0.0687575	0.0449184	0.125997	0.3506
Glucose level (mg/dL)	Subsistence score	2003	5664.11	-0.0138345	0.0447458	0.757216	0.889208
Glucose level (mg/dL)	Acculturation score	2003	5688.99	0.0737534	0.045465	0.104918	0.320273
Glucose level (mg/dL)	Material wealth score	2003	5669.97	0.05856	0.0450632	0.19392	0.448762
Glucose level (mg/dL)	Traditional diet score	2003	5674.2	0.0203896	0.0445358	0.647127	0.828323
Glucose level (mg/dL)	Market diet score	2003	5689.65	0.0473239	0.044767	0.290587	0.57333
Triglycerides (mg/dL)	Lifestyle category	1741	4925.93	-0.0188003	0.0477196	0.693649	0.853722
Triglycerides (mg/dL)	Household style of life	1741	4923.01	0.0281013	0.0485031	0.562414	0.783294
Triglycerides (mg/dL)	Urbanicity score	1741	4920.71	-0.0246507	0.0480684	0.60814	0.810853
Triglycerides (mg/dL)	Subsistence score	1741	4909.94	0.0780762	0.0479883	0.103922	0.320273
Triglycerides (mg/dL)	Acculturation score	1741	4910.71	0.152135	0.048748	0.00183301	0.0117313
Triglycerides (mg/dL)	Material wealth score	1741	4917.87	0.0628331	0.0486112	0.196334	0.448762
Triglycerides (mg/dL)	Traditional diet score	1741	4928.25	-0.0371479	0.0477866	0.437046	0.736078
Triglycerides (mg/dL)	Market diet score	1741	4928.81	0.00323582	0.0477912	0.946026	0.961043
Blood pressure (mm Hg systolic)	Lifestyle category	2596	7246.99	0.0361389	0.0384713	0.347627	0.635661
Blood pressure (mm Hg systolic)	Household style of life	2596	7273.05	0.0370283	0.0388916	0.341139	0.632838
Blood pressure (mm Hg systolic)	Urbanicity score	2596	7255.73	0.0254172	0.0386294	0.510612	0.777269
Blood pressure (mm Hg systolic)	Subsistence score	2596	7284.71	-0.0190658	0.0388783	0.623895	0.814883
Blood pressure (mm Hg systolic)	Acculturation score	2596	7268.69	0.0496302	0.0393091	0.20686	0.456518
Blood pressure (mm Hg systolic)	Material wealth score	2596	7265.31	0.0535027	0.039011	0.170344	0.425405
Blood pressure (mm Hg systolic)	Traditional diet score	2596	7259.88	0.0619951	0.0384983	0.107447	0.320273
Blood pressure (mm Hg systolic)	Market diet score	2596	7237.61	0.0920373	0.0383298	0.0164115	0.0807953
Blood pressure (mm Hg diastolic)	Lifestyle category	2593	7331.69	0.0143315	0.0392619	0.715124	0.863546
Blood pressure (mm Hg diastolic)	Household style of life	2593	7344.73	-0.0163613	0.0395682	0.679278	0.844151
Blood pressure (mm Hg diastolic)	Urbanicity score	2593	7312.34	0.00521231	0.0391897	0.894202	0.941495
Blood pressure (mm Hg diastolic)	Subsistence score	2593	7337.37	-0.0492976	0.0393671	0.21059	0.456874
Blood pressure (mm Hg diastolic)	Acculturation score	2593	7349.91	-0.0114401	0.0400535	0.775192	0.901214
Blood pressure (mm Hg diastolic)	Material wealth score	2593	7345.92	0.027764	0.0397701	0.48517	0.767245
Blood pressure (mm Hg diastolic)	Traditional diet score	2593	7357.64	0.0546281	0.0393653	0.165341	0.425405
Blood pressure (mm Hg diastolic)	Market diet score	2593	7349.61	0.0162909	0.0393007	0.678527	0.844151
Obese/overweight	Lifestyle category	2584	625.558	-0.205778	0.84505	0.807611	0.909093
Obese/overweight	Household style of life	2584	618.141	-0.577437	0.916491	0.528661	0.783294
Obese/overweight	Urbanicity score	2584	618.377	-0.0307117	0.0192364	0.110368	0.320273
Obese/overweight	Subsistence score	2584	634.603	-0.327928	0.656169	0.617243	0.814507
Obese/overweight	Acculturation score	2584	629.939	-0.571152	0.759018	0.451757	0.750973
Obese/overweight	Material wealth score	2584	616.164	-1.00077	0.956885	0.295623	0.57333
Obese/overweight	Traditional diet score	2584	634.804	-1.568	0.855285	0.0667568	0.244139
Obese/overweight	Market diet score	2584	623.394	0.53245	0.981039	0.587308	0.795645
Hypertension	Lifestyle category	2595	1496.06	0.46818	0.444106	0.291787	0.57333
Hypertension	Household style of life	2595	1509.54	0.256658	0.591776	0.664501	0.84214
Hypertension	Urbanicity score	2595	1481.92	0.00741778	0.0111794	0.506997	0.777269
Hypertension	Subsistence score	2595	1506.09	-0.405162	0.373754	0.278349	0.57333
Hypertension	Acculturation score	2595	1497.48	0.409275	0.473109	0.386997	0.669401
Hypertension	Material wealth score	2595	1502.71	0.777322	0.614131	0.205611	0.456518
Hypertension	Traditional diet score	2595	1505.97	0.870264	0.512349	0.089399	0.303914
Hypertension	Market diet score	2595	1506.68	0.661066	0.484938	0.172821	0.425405

## Sheet: S9-Sex differences Orang Asli
Sex by lifestyle scale (interaction) model results for Orang Asli
Outcome	Lifestyle scale	n	AIC	Lifestyle beta	Lifestyle SE	Lifestyle pval	Lifestyle padj
Waist circumference (cm)	Household style of life	1061	2915.12	0.000821718	0.0610587	0.989265	0.994389
Waist circumference (cm)	Community score	1061	2881.26	0.0133026	0.0603123	0.825476	0.945383
Waist circumference (cm)	Urbanicity score	1061	2883.9	-0.0368628	0.0591958	0.533599	0.912689
Waist circumference (cm)	Subsistence score	1061	2977.07	0.0603258	0.0607528	0.320951	0.831324
Waist circumference (cm)	Mobility score	1061	2905.42	-0.0428981	0.0598877	0.473959	0.912689
Waist circumference (cm)	Acculturation score	1061	2955.76	0.0286312	0.0632315	0.650786	0.945383
Waist circumference (cm)	Material wealth score	1061	2891.24	-0.0406799	0.059798	0.496472	0.912689
Waist circumference (cm)	Traditional diet score	1061	2962	0.036284	0.0614886	0.555255	0.912689
Waist circumference (cm)	Market diet score	1061	2997.29	0.0431209	0.064028	0.500797	0.912689
Weight (kgs)	Household style of life	1059	2881.72	-0.0565537	0.0603398	0.348843	0.851414
Weight (kgs)	Community score	1059	2838.56	-0.0364546	0.0594604	0.539949	0.912689
Weight (kgs)	Urbanicity score	1059	2831.12	-0.101433	0.0580128	0.080675	0.528055
Weight (kgs)	Subsistence score	1059	2959.33	0.0497118	0.0605025	0.411463	0.911549
Weight (kgs)	Mobility score	1059	2862.19	-0.122792	0.0589211	0.0374003	0.336603
Weight (kgs)	Acculturation score	1059	2927.67	0.00794857	0.0624995	0.898824	0.945383
Weight (kgs)	Material wealth score	1059	2857.44	-0.0876608	0.0590323	0.137852	0.601538
Weight (kgs)	Traditional diet score	1059	2946.12	0.0158425	0.0612872	0.796075	0.945383
Weight (kgs)	Market diet score	1059	2979.93	0.0173811	0.0638144	0.785391	0.945383
BMI	Household style of life	1058	2880.56	-0.0792127	0.0602053	0.188558	0.678807
BMI	Community score	1058	2854.06	-0.0738403	0.0597325	0.216666	0.725579
BMI	Urbanicity score	1058	2832.37	-0.139494	0.0579908	0.0163242	0.195891
BMI	Subsistence score	1058	2943.55	0.0457566	0.0600459	0.446214	0.912689
BMI	Mobility score	1058	2857.94	-0.161436	0.0587486	0.00610017	0.167767
BMI	Acculturation score	1058	2913.32	-0.053037	0.0621041	0.393298	0.898967
BMI	Material wealth score	1058	2851.16	-0.125906	0.0587851	0.0324385	0.311409
BMI	Traditional diet score	1058	2934.41	-0.00720502	0.0609951	0.905992	0.945383
BMI	Market diet score	1058	2957.49	0.0153752	0.0631969	0.807827	0.945383
Body fat %	Household style of life	1058	2469.4	-0.134587	0.0497987	0.00699031	0.167767
Body fat %	Community score	1058	2457.55	-0.108326	0.0498448	0.0299827	0.308394
Body fat %	Urbanicity score	1058	2455.7	-0.138635	0.0487181	0.00451781	0.167767
Body fat %	Subsistence score	1058	2546.07	0.0292523	0.0498307	0.557306	0.912689
Body fat %	Mobility score	1058	2466.84	-0.1362	0.049098	0.00563423	0.167767
Body fat %	Acculturation score	1058	2514.73	-0.00375209	0.0516551	0.942108	0.963811
Body fat %	Material wealth score	1058	2445.22	-0.157048	0.0487833	0.00132435	0.167767
Body fat %	Traditional diet score	1058	2540.42	0.0136929	0.0507233	0.787249	0.945383
Body fat %	Market diet score	1058	2558.14	-0.0375749	0.052394	0.473434	0.912689
Waist:Hip ratio	Household style of life	1030	2777.11	0.0261488	0.0603564	0.664932	0.945383
Waist:Hip ratio	Community score	1030	2767.28	0.00821754	0.0603979	0.891803	0.945383
Waist:Hip ratio	Urbanicity score	1030	2776.66	-0.03976	0.0594514	0.503786	0.912689
Waist:Hip ratio	Subsistence score	1030	2780.98	-0.0623525	0.0585644	0.28727	0.831324
Waist:Hip ratio	Mobility score	1030	2776.3	-0.0206012	0.0596431	0.729859	0.945383
Waist:Hip ratio	Acculturation score	1030	2782.63	0.0246689	0.0617631	0.689673	0.945383
Waist:Hip ratio	Material wealth score	1030	2777.42	0.0242355	0.0599208	0.68596	0.945383
Waist:Hip ratio	Traditional diet score	1030	2772.46	0.0966087	0.0594345	0.104371	0.575758
Waist:Hip ratio	Market diet score	1030	2780.66	-0.0963083	0.0614167	0.117163	0.575758
Total cholesterol	Household style of life	1049	2938.11	-0.00790732	0.0631876	0.900437	0.945383
Total cholesterol	Community score	1049	2939.47	-0.00932584	0.0636537	0.883548	0.945383
Total cholesterol	Urbanicity score	1049	2936.84	0.0222078	0.0620963	0.720689	0.945383
Total cholesterol	Subsistence score	1049	2942.74	0.102015	0.0610522	0.0950305	0.570183
Total cholesterol	Mobility score	1049	2941.44	-0.0256044	0.0623181	0.681254	0.945383
Total cholesterol	Acculturation score	1049	2939.88	0.00514328	0.0641961	0.936159	0.963811
Total cholesterol	Material wealth score	1049	2936.25	0.0421315	0.0624613	0.500128	0.912689
Total cholesterol	Traditional diet score	1049	2942.45	-0.00919373	0.0622359	0.882589	0.945383
Total cholesterol	Market diet score	1049	2944.47	0.0627583	0.0638015	0.325516	0.831324
LDL:HDL cholesterol ratio	Household style of life	969	2756.1	0.0340923	0.0676877	0.614608	0.945383
LDL:HDL cholesterol ratio	Community score	969	2756.77	0.0482018	0.0677909	0.477233	0.912689
LDL:HDL cholesterol ratio	Urbanicity score	969	2756.01	0.0959841	0.066147	0.147085	0.622948
LDL:HDL cholesterol ratio	Subsistence score	969	2754.64	0.116487	0.0648391	0.0727189	0.498644
LDL:HDL cholesterol ratio	Mobility score	969	2757.99	0.00995339	0.0659206	0.880015	0.945383
LDL:HDL cholesterol ratio	Acculturation score	969	2756.64	0.0867303	0.0680246	0.202622	0.711648
LDL:HDL cholesterol ratio	Material wealth score	969	2754.44	0.103817	0.0667594	0.120253	0.575758
LDL:HDL cholesterol ratio	Traditional diet score	969	2758.05	0.0145878	0.0664195	0.826205	0.945383
LDL:HDL cholesterol ratio	Market diet score	969	2756.79	0.0813856	0.0680219	0.231811	0.758654
Non-HDL cholesterol	Household style of life	1048	2949.76	-0.039322	0.0636819	0.537057	0.912689
Non-HDL cholesterol	Community score	1048	2953.59	-0.0295063	0.0642271	0.646038	0.945383
Non-HDL cholesterol	Urbanicity score	1048	2951.17	0.00943448	0.0626527	0.880333	0.945383
Non-HDL cholesterol	Subsistence score	1048	2956.09	0.0961861	0.0615555	0.118452	0.575758
Non-HDL cholesterol	Mobility score	1048	2954.13	-0.0130812	0.0628052	0.835049	0.945383
Non-HDL cholesterol	Acculturation score	1048	2952.59	0.0177128	0.0647517	0.784485	0.945383
Non-HDL cholesterol	Material wealth score	1048	2946.9	0.0506319	0.062854	0.420687	0.912689
Non-HDL cholesterol	Traditional diet score	1048	2955.94	-0.0110084	0.0627397	0.860751	0.945383
Non-HDL cholesterol	Market diet score	1048	2957.25	0.066524	0.0643168	0.301227	0.831324
LDL cholesterol	Household style of life	982	2757.62	0.0397247	0.0659814	0.547275	0.912689
LDL cholesterol	Community score	982	2762.32	0.0673413	0.066105	0.308596	0.831324
LDL cholesterol	Urbanicity score	982	2760.25	0.0856684	0.0645026	0.184443	0.678807
LDL cholesterol	Subsistence score	982	2761.88	0.0996245	0.0634487	0.116702	0.575758
LDL cholesterol	Mobility score	982	2764.32	0.0134588	0.0645284	0.834826	0.945383
LDL cholesterol	Acculturation score	982	2761.45	0.0660151	0.0665455	0.321429	0.831324
LDL cholesterol	Material wealth score	982	2756.73	0.097313	0.0650206	0.134807	0.601538
LDL cholesterol	Traditional diet score	982	2762.79	0.0565533	0.0647744	0.382834	0.889162
LDL cholesterol	Market diet score	982	2763.4	0.0690013	0.0665687	0.300206	0.831324
HDL cholesterol	Household style of life	1057	2935.52	0.0819585	0.0620872	0.187104	0.678807
HDL cholesterol	Community score	1057	2928.8	0.0842318	0.0622888	0.176577	0.678807
HDL cholesterol	Urbanicity score	1057	2930.18	0.0430502	0.0610246	0.480682	0.912689
HDL cholesterol	Subsistence score	1057	2935.88	0.00763427	0.0599142	0.898632	0.945383
HDL cholesterol	Mobility score	1057	2936.72	0.0160363	0.0611448	0.793167	0.945383
HDL cholesterol	Acculturation score	1057	2935.73	-0.0558646	0.0629663	0.375166	0.885639
HDL cholesterol	Material wealth score	1057	2937.44	-0.0120585	0.0615214	0.844645	0.945383
HDL cholesterol	Traditional diet score	1057	2935.64	0.0263696	0.0612271	0.666786	0.945383
HDL cholesterol	Market diet score	1057	2934.67	0.00916713	0.0626237	0.883646	0.945383
Glucose level (mg/dL)	Household style of life	985	2788.65	-0.0436263	0.0664846	0.511859	0.912689
Glucose level (mg/dL)	Community score	985	2785.54	-0.103654	0.0664379	0.119045	0.575758
Glucose level (mg/dL)	Urbanicity score	985	2787.86	-0.0813108	0.0652429	0.21296	0.725579
Glucose level (mg/dL)	Subsistence score	985	2789.45	0.0260177	0.063809	0.683551	0.945383
Glucose level (mg/dL)	Mobility score	985	2789.92	-0.000460828	0.0655092	0.994389	0.994389
Glucose level (mg/dL)	Acculturation score	985	2789.82	0.0487972	0.0672054	0.467957	0.912689
Glucose level (mg/dL)	Material wealth score	985	2788.74	-0.0359434	0.0655258	0.583447	0.923257
Glucose level (mg/dL)	Traditional diet score	985	2783.12	0.0236455	0.0649868	0.716047	0.945383
Glucose level (mg/dL)	Market diet score	985	2788.89	0.0121909	0.0668357	0.855306	0.945383
Triglycerides (mg/dL)	Household style of life	1004	2789.49	-0.122161	0.0651363	0.0610194	0.476934
Triglycerides (mg/dL)	Community score	1004	2784.42	-0.16566	0.0658424	0.0120251	0.171659
Triglycerides (mg/dL)	Urbanicity score	1004	2787.63	-0.16056	0.0640156	0.0122942	0.171659
Triglycerides (mg/dL)	Subsistence score	1004	2808.31	0.0261692	0.0625097	0.675567	0.945383
Triglycerides (mg/dL)	Mobility score	1004	2794.89	-0.128425	0.0639537	0.0449027	0.380353
Triglycerides (mg/dL)	Acculturation score	1004	2803.4	0.0227936	0.0669293	0.733505	0.945383
Triglycerides (mg/dL)	Material wealth score	1004	2792.97	-0.110163	0.0642705	0.0868289	0.543624
Triglycerides (mg/dL)	Traditional diet score	1004	2803.92	-0.0626526	0.064162	0.329066	0.831324
Triglycerides (mg/dL)	Market diet score	1004	2807.71	0.0257148	0.065401	0.694266	0.945383
Blood pressure (mm Hg systolic)	Household style of life	1033	2681.16	-0.14252	0.0573518	0.0131128	0.171659
Blood pressure (mm Hg systolic)	Community score	1033	2681.35	-0.131367	0.0577075	0.0230254	0.25505
Blood pressure (mm Hg systolic)	Urbanicity score	1033	2679.89	-0.155936	0.0564442	0.00583556	0.167767
Blood pressure (mm Hg systolic)	Subsistence score	1033	2683.51	-0.103349	0.0555127	0.0629288	0.476934
Blood pressure (mm Hg systolic)	Mobility score	1033	2679.66	-0.147134	0.0566735	0.00956145	0.171659
Blood pressure (mm Hg systolic)	Acculturation score	1033	2667.67	-0.104791	0.0581457	0.0718057	0.498644
Blood pressure (mm Hg systolic)	Material wealth score	1033	2678.62	-0.144143	0.0567136	0.011181	0.171659
Blood pressure (mm Hg systolic)	Traditional diet score	1033	2687.82	0.0196233	0.0566894	0.729297	0.945383
Blood pressure (mm Hg systolic)	Market diet score	1033	2686.97	-0.0677269	0.0579174	0.242525	0.759217
Blood pressure (mm Hg diastolic)	Household style of life	1050	2920.71	0.0178074	0.0624649	0.77564	0.945383
Blood pressure (mm Hg diastolic)	Community score	1050	2918.19	0.0634052	0.0628774	0.313499	0.831324
Blood pressure (mm Hg diastolic)	Urbanicity score	1050	2918.76	0.0251113	0.0615102	0.683177	0.945383
Blood pressure (mm Hg diastolic)	Subsistence score	1050	2920.91	0.0384679	0.0603447	0.523959	0.912689
Blood pressure (mm Hg diastolic)	Mobility score	1050	2921	-0.0352309	0.0618198	0.56887	0.912689
Blood pressure (mm Hg diastolic)	Acculturation score	1050	2920.65	0.011736	0.0636903	0.85384	0.945383
Blood pressure (mm Hg diastolic)	Material wealth score	1050	2920.7	-0.0455956	0.0619644	0.461996	0.912689
Blood pressure (mm Hg diastolic)	Traditional diet score	1050	2920.56	-0.0158338	0.0615879	0.797158	0.945383
Blood pressure (mm Hg diastolic)	Market diet score	1050	2920.74	0.0394669	0.063017	0.531262	0.912689
Obese/overweight	Household style of life	1058	1352.47	0.0679186	0.367564	0.853401	0.945383
Obese/overweight	Community score	1058	1341.34	-0.0021111	0.014653	0.885443	0.945383
Obese/overweight	Urbanicity score	1058	1332.46	-0.0123377	0.0137992	0.371274	0.885639
Obese/overweight	Subsistence score	1058	1401.69	0.685957	0.822945	0.404541	0.910217
Obese/overweight	Mobility score	1058	1346.03	-0.342532	0.551959	0.534879	0.912689
Obese/overweight	Acculturation score	1058	1375.68	0.619005	0.537311	0.249303	0.763822
Obese/overweight	Material wealth score	1058	1331.54	0.0428319	0.606847	0.943731	0.963811
Obese/overweight	Traditional diet score	1058	1391.35	0.948912	0.666188	0.154333	0.63497
Obese/overweight	Market diet score	1058	1415.81	-0.0976052	0.571361	0.864358	0.945383
Hypertension	Household style of life	1030	764.722	-0.154235	0.508051	0.761447	0.945383
Hypertension	Community score	1030	765.539	-0.000856421	0.0201309	0.966066	0.979673
Hypertension	Urbanicity score	1030	766.038	-0.0109008	0.0192113	0.57043	0.912689
Hypertension	Subsistence score	1030	766.859	-1.4143	1.21015	0.242528	0.759217
Hypertension	Mobility score	1030	764.769	-0.785064	0.729635	0.281941	0.831324
Hypertension	Acculturation score	1030	766.785	-0.711772	0.758156	0.347823	0.851414
Hypertension	Material wealth score	1030	763.418	-1.10679	0.815612	0.174779	0.678807
Hypertension	Traditional diet score	1030	765.371	-0.52564	0.925372	0.570014	0.912689
Hypertension	Market diet score	1030	765.769	1.26678	0.823434	0.123948	0.575758

## Sheet: S10-Sex specific analyses (T)
Sex-specific health ~ lifestyle model results for Turkana
Outcome	Lifestyle scale	Sex	n	AIC	Lifestyle beta	Lifestyle SE	Lifestyle pval	Lifestyle padj
Waist circumference (cm)	Lifestyle category	Female	1401	3817.85	0.305526	0.0252668	4.36982e-32	1.33377e-30
Waist circumference (cm)	Household style of life	Female	1401	3695.61	0.418856	0.0247238	1.06207e-58	6.79722e-57
Waist circumference (cm)	Urbanicity score	Female	1401	3679.49	0.429237	0.0245173	3.32257e-62	4.25289e-60
Waist circumference (cm)	Subsistence score	Female	1401	3840.62	0.286961	0.0260523	4.07453e-27	7.45057e-26
Waist circumference (cm)	Acculturation score	Female	1401	3853.61	0.280962	0.0271237	2.8177e-24	4.00739e-23
Waist circumference (cm)	Material wealth score	Female	1401	3721.99	0.399737	0.025004	5.79358e-53	2.47193e-51
Waist circumference (cm)	Traditional diet score	Female	1401	3933.22	0.129383	0.0263308	9.98956e-07	3.87474e-06
Waist circumference (cm)	Market diet score	Female	1401	3866.74	0.248613	0.0257445	2.10343e-21	2.44763e-20
Weight (kgs)	Lifestyle category	Female	1365	3782.29	0.143266	0.0261751	5.25053e-08	2.58488e-07
Weight (kgs)	Household style of life	Female	1365	3672.96	0.309951	0.0256493	5.21005e-32	1.33377e-30
Weight (kgs)	Urbanicity score	Female	1365	3737.8	0.22843	0.0261901	7.81915e-18	7.14893e-17
Weight (kgs)	Subsistence score	Female	1365	3784.47	0.140938	0.026761	1.61391e-07	7.37786e-07
Weight (kgs)	Acculturation score	Female	1365	3763.05	0.193577	0.0274548	2.82102e-12	2.00606e-11
Weight (kgs)	Material wealth score	Female	1365	3685.23	0.297289	0.0258228	2.46856e-29	5.26625e-28
Weight (kgs)	Traditional diet score	Female	1365	3809.06	0.0452047	0.0264469	0.0876292	0.124628
Weight (kgs)	Market diet score	Female	1365	3785.59	0.135424	0.0262603	2.87995e-07	1.27115e-06
BMI	Lifestyle category	Female	1325	3722.36	0.019173	0.0270701	0.478901	0.533038
BMI	Household style of life	Female	1325	3685.83	0.16636	0.0271786	1.22359e-09	6.80957e-09
BMI	Urbanicity score	Female	1325	3712.73	0.0872837	0.0274101	0.00148456	0.00339328
BMI	Subsistence score	Female	1325	3721.31	0.0342829	0.0275676	0.213871	0.268387
BMI	Acculturation score	Female	1325	3717.11	0.0683459	0.0285078	0.016648	0.0300134
BMI	Material wealth score	Female	1325	3695.13	0.144524	0.0273339	1.45057e-07	6.87676e-07
BMI	Traditional diet score	Female	1325	3722.19	-0.0220749	0.0270988	0.415444	0.475812
BMI	Market diet score	Female	1325	3720.37	0.0427646	0.0271059	0.114876	0.156427
Body fat %	Lifestyle category	Female	1282	3529.89	0.275057	0.02681	8.69765e-24	1.1133e-22
Body fat %	Household style of life	Female	1282	3552.03	0.250498	0.0277389	6.1302e-19	6.03589e-18
Body fat %	Urbanicity score	Female	1282	3525.12	0.287998	0.0274084	7.90596e-25	1.26495e-23
Body fat %	Subsistence score	Female	1282	3559.1	0.239192	0.0277928	2.18025e-17	1.86048e-16
Body fat %	Acculturation score	Female	1282	3582.85	0.204554	0.0291531	3.67733e-12	2.47736e-11
Body fat %	Material wealth score	Female	1282	3542.08	0.265865	0.027694	4.0335e-21	4.3024e-20
Body fat %	Traditional diet score	Female	1282	3592.32	0.17251	0.0274633	4.58753e-10	2.79621e-09
Body fat %	Market diet score	Female	1282	3593.89	0.169318	0.027522	1.02089e-09	5.93972e-09
Waist:Hip ratio	Lifestyle category	Female	440	1251.65	-0.00543863	0.0476394	0.909162	0.930981
Waist:Hip ratio	Household style of life	Female	440	1251.15	0.0347859	0.0485662	0.474215	0.532452
Waist:Hip ratio	Urbanicity score	Female	440	1236.28	0.189534	0.0480722	9.38108e-05	0.000266839
Waist:Hip ratio	Subsistence score	Female	440	1236.69	0.192527	0.0494986	0.000116062	0.000322956
Waist:Hip ratio	Acculturation score	Female	440	1251.35	0.0289863	0.0521823	0.57885	0.622876
Waist:Hip ratio	Material wealth score	Female	440	1251.65	0.00463678	0.0489234	0.924536	0.939211
Waist:Hip ratio	Traditional diet score	Female	440	1251.55	-0.0159443	0.0477663	0.738691	0.77502
Waist:Hip ratio	Market diet score	Female	440	1249.68	-0.0677204	0.0482219	0.160925	0.210188
Total cholesterol	Lifestyle category	Female	950	2622	0.0174068	0.0313681	0.57908	0.622876
Total cholesterol	Household style of life	Female	950	2621.4	-0.0307902	0.0322917	0.34058	0.40365
Total cholesterol	Urbanicity score	Female	950	2622.31	0.000108718	0.032581	0.997338	0.997338
Total cholesterol	Subsistence score	Female	950	2622.02	-0.017454	0.032455	0.590849	0.630239
Total cholesterol	Acculturation score	Female	950	2621.36	-0.032982	0.0338015	0.329435	0.39409
Total cholesterol	Material wealth score	Female	950	2622.31	-0.00131821	0.0324154	0.967571	0.975189
Total cholesterol	Traditional diet score	Female	950	2617.53	0.0678716	0.0310678	0.0291606	0.045519
Total cholesterol	Market diet score	Female	950	2620.93	0.037145	0.0316198	0.240395	0.295871
LDL:HDL cholesterol ratio	Lifestyle category	Female	813	2297.75	0.114196	0.0349221	0.00112082	0.00260845
LDL:HDL cholesterol ratio	Household style of life	Female	813	2283.05	0.179475	0.0354287	5.03939e-07	2.15014e-06
LDL:HDL cholesterol ratio	Urbanicity score	Female	813	2290.25	0.153588	0.0359058	2.11546e-05	6.6165e-05
LDL:HDL cholesterol ratio	Subsistence score	Female	813	2307.72	-0.0302157	0.0363629	0.406248	0.472725
LDL:HDL cholesterol ratio	Acculturation score	Female	813	2301.48	0.0989823	0.0375995	0.00863629	0.0170068
LDL:HDL cholesterol ratio	Material wealth score	Female	813	2268.72	0.224696	0.0352969	3.249e-10	2.07936e-09
LDL:HDL cholesterol ratio	Traditional diet score	Female	813	2304.67	0.0674869	0.0349363	0.0537433	0.0790706
LDL:HDL cholesterol ratio	Market diet score	Female	813	2275.43	0.200434	0.0346136	1.00295e-08	5.34908e-08
Non-HDL cholesterol	Lifestyle category	Female	857	2384.47	0.0857929	0.0333413	0.0102448	0.0198687
Non-HDL cholesterol	Household style of life	Female	857	2384.83	0.0855691	0.03422	0.012586	0.0236914
Non-HDL cholesterol	Urbanicity score	Female	857	2385.66	0.0808017	0.034685	0.0200604	0.0356628
Non-HDL cholesterol	Subsistence score	Female	857	2389.65	-0.0415346	0.0347314	0.232076	0.288405
Non-HDL cholesterol	Acculturation score	Female	857	2390.42	0.0293205	0.0360562	0.416336	0.475812
Non-HDL cholesterol	Material wealth score	Female	857	2379.4	0.117358	0.0342707	0.000645386	0.00161979
Non-HDL cholesterol	Traditional diet score	Female	857	2387.39	0.0637941	0.0332055	0.0550403	0.0800586
Non-HDL cholesterol	Market diet score	Female	857	2372.93	0.14265	0.0333561	2.11216e-05	6.6165e-05
LDL cholesterol	Lifestyle category	Female	820	2297.44	0.0704806	0.0343321	0.0403998	0.0615616
LDL cholesterol	Household style of life	Female	820	2297.5	0.0716085	0.0351139	0.0417393	0.0628545
LDL cholesterol	Urbanicity score	Female	820	2299.36	0.053772	0.0354752	0.129966	0.173288
LDL cholesterol	Subsistence score	Female	820	2298.39	-0.0642488	0.0355432	0.0710326	0.102159
LDL cholesterol	Acculturation score	Female	820	2301.58	0.010634	0.0370621	0.774244	0.805717
LDL cholesterol	Material wealth score	Female	820	2292.47	0.106802	0.0351897	0.00248145	0.00557239
LDL cholesterol	Traditional diet score	Female	820	2299.1	0.0547209	0.03425	0.110498	0.152083
LDL cholesterol	Market diet score	Female	820	2284.44	0.14269	0.0342639	3.45299e-05	0.000105234
HDL cholesterol	Lifestyle category	Female	947	2656.47	-0.147	0.0321512	5.46944e-06	2.00025e-05
HDL cholesterol	Household style of life	Female	947	2620.2	-0.247843	0.0323831	4.82445e-14	3.63253e-13
HDL cholesterol	Urbanicity score	Female	947	2646.35	-0.18593	0.0332483	2.93616e-08	1.50331e-07
HDL cholesterol	Subsistence score	Female	947	2675.49	-0.0441277	0.0336009	0.189405	0.240038
HDL cholesterol	Acculturation score	Female	947	2652.82	-0.171127	0.0344817	8.23976e-07	3.2959e-06
HDL cholesterol	Material wealth score	Female	947	2605.47	-0.278165	0.0322719	2.80347e-17	2.24278e-16
HDL cholesterol	Traditional diet score	Female	947	2676.76	-0.0218037	0.0322443	0.499076	0.550705
HDL cholesterol	Market diet score	Female	947	2654.8	-0.15374	0.0323289	2.2883e-06	8.61479e-06
Glucose level (mg/dL)	Lifestyle category	Female	1052	2989.24	0.046525	0.0311356	0.135406	0.17868
Glucose level (mg/dL)	Household style of life	Female	1052	2983.03	0.0926365	0.0318438	0.00370128	0.0080299
Glucose level (mg/dL)	Urbanicity score	Female	1052	2990.16	0.0368617	0.032126	0.251473	0.306558
Glucose level (mg/dL)	Subsistence score	Female	1052	2971.51	0.143382	0.0319791	8.14641e-06	2.81822e-05
Glucose level (mg/dL)	Acculturation score	Female	1052	2991.1	-0.0205152	0.0332898	0.537857	0.588424
Glucose level (mg/dL)	Material wealth score	Female	1052	2983.84	0.0884438	0.0319814	0.00578366	0.0119405
Glucose level (mg/dL)	Traditional diet score	Female	1052	2979.97	-0.104297	0.0306941	0.000704412	0.00173394
Glucose level (mg/dL)	Market diet score	Female	1052	2990.32	-0.0337633	0.0313853	0.282279	0.340865
Triglycerides (mg/dL)	Lifestyle category	Female	882	2466.79	0.0728875	0.0330544	0.0277068	0.0443309
Triglycerides (mg/dL)	Household style of life	Female	882	2466.74	0.0750449	0.0338887	0.0270535	0.0443309
Triglycerides (mg/dL)	Urbanicity score	Female	882	2459.61	0.118315	0.0340356	0.000533454	0.00136564
Triglycerides (mg/dL)	Subsistence score	Female	882	2465.38	0.0858862	0.034302	0.0124662	0.0236914
Triglycerides (mg/dL)	Acculturation score	Female	882	2470.84	0.0321513	0.0358036	0.369436	0.433833
Triglycerides (mg/dL)	Material wealth score	Female	882	2467.15	0.0723501	0.0341095	0.0341914	0.0527289
Triglycerides (mg/dL)	Traditional diet score	Female	882	2468.88	0.0547766	0.0329521	0.096807	0.136168
Triglycerides (mg/dL)	Market diet score	Female	882	2469.23	0.0517501	0.0332873	0.120389	0.162208
Blood pressure (mm Hg systolic)	Lifestyle category	Female	1377	3833.04	0.1076	0.0263874	4.80926e-05	0.000139906
Blood pressure (mm Hg systolic)	Household style of life	Female	1377	3844.71	0.0597451	0.0270207	0.027194	0.0443309
Blood pressure (mm Hg systolic)	Urbanicity score	Female	1377	3835.02	0.103109	0.0269624	0.000137081	0.000373327
Blood pressure (mm Hg systolic)	Subsistence score	Female	1377	3846.92	0.044331	0.0270788	0.101836	0.141684
Blood pressure (mm Hg systolic)	Acculturation score	Female	1377	3844.25	0.0647101	0.0279689	0.0208342	0.0365313
Blood pressure (mm Hg systolic)	Material wealth score	Female	1377	3843.45	0.0671118	0.0270662	0.0132744	0.0246249
Blood pressure (mm Hg systolic)	Traditional diet score	Female	1377	3843.85	0.0630843	0.0263036	0.0166035	0.0300134
Blood pressure (mm Hg systolic)	Market diet score	Female	1377	3838.93	0.086578	0.0264824	0.00110494	0.00260845
Blood pressure (mm Hg diastolic)	Lifestyle category	Female	1380	3900.78	0.100864	0.0268618	0.000180627	0.000481672
Blood pressure (mm Hg diastolic)	Household style of life	Female	1380	3904.19	0.0896482	0.0274522	0.00111914	0.00260845
Blood pressure (mm Hg diastolic)	Urbanicity score	Female	1380	3890	0.136509	0.0272948	6.42787e-07	2.65409e-06
Blood pressure (mm Hg diastolic)	Subsistence score	Female	1380	3896.71	0.117002	0.0274221	2.11935e-05	6.6165e-05
Blood pressure (mm Hg diastolic)	Acculturation score	Female	1380	3907.61	0.0765932	0.0284703	0.00722543	0.0144509
Blood pressure (mm Hg diastolic)	Material wealth score	Female	1380	3909.56	0.0633609	0.0275729	0.0217147	0.0375605
Blood pressure (mm Hg diastolic)	Traditional diet score	Female	1380	3914.79	-0.0058188	0.0268887	0.828706	0.855438
Blood pressure (mm Hg diastolic)	Market diet score	Female	1380	3909.96	0.0597254	0.0270512	0.0274179	0.0443309
Waist circumference (cm)	Lifestyle category	Male	1291	3555.01	0.283392	0.0267586	3.4521e-25	1.10467e-23
Waist circumference (cm)	Household style of life	Male	1291	3538.56	0.309723	0.0271524	8.82622e-29	5.64878e-27
Waist circumference (cm)	Urbanicity score	Male	1291	3465.36	0.389663	0.0267091	9.88287e-45	1.26501e-42
Waist circumference (cm)	Subsistence score	Male	1291	3562.22	0.282312	0.0276348	1.30194e-23	3.33297e-22
Waist circumference (cm)	Acculturation score	Male	1291	3573.42	0.280131	0.0291528	3.67848e-21	7.84742e-20
Waist circumference (cm)	Material wealth score	Male	1291	3540.4	0.311763	0.0275463	2.2295e-28	9.51252e-27
Waist circumference (cm)	Traditional diet score	Male	1291	3658.73	0.0562266	0.0278546	0.043738	0.0754709
Waist circumference (cm)	Market diet score	Male	1291	3584.97	0.242615	0.0271173	1.24445e-18	1.76988e-17
Weight (kgs)	Lifestyle category	Male	1253	3483.48	0.174631	0.0274721	2.88335e-10	2.83899e-09
Weight (kgs)	Household style of life	Male	1253	3443.58	0.24934	0.0275084	4.72587e-19	7.5614e-18
Weight (kgs)	Urbanicity score	Male	1253	3452.82	0.237673	0.0279372	5.01632e-17	6.42089e-16
Weight (kgs)	Subsistence score	Male	1253	3482.57	0.181554	0.0282341	1.80847e-10	1.92904e-09
Weight (kgs)	Acculturation score	Male	1253	3486.89	0.180747	0.0297561	1.65012e-09	1.40811e-08
Weight (kgs)	Material wealth score	Male	1253	3435.37	0.264646	0.0277558	7.52816e-21	1.37658e-19
Weight (kgs)	Traditional diet score	Male	1253	3521.35	0.0394176	0.0279425	0.158591	0.209275
Weight (kgs)	Market diet score	Male	1253	3480.62	0.181182	0.027516	6.69822e-11	7.79429e-10
BMI	Lifestyle category	Male	1259	3572.08	0.0401361	0.0282182	0.155174	0.206899
BMI	Household style of life	Male	1259	3559.88	0.107923	0.0285678	0.000165641	0.000731104
BMI	Urbanicity score	Male	1259	3570.36	0.0561108	0.0290252	0.0534394	0.0887871
BMI	Subsistence score	Male	1259	3568.77	0.0667687	0.0289051	0.0210539	0.0390565
BMI	Acculturation score	Male	1259	3571.82	0.045994	0.0304654	0.131368	0.180808
BMI	Material wealth score	Male	1259	3558.84	0.11321	0.028921	9.54643e-05	0.000488777
BMI	Traditional diet score	Male	1259	3571.45	-0.0460162	0.0282616	0.103729	0.147525
BMI	Market diet score	Male	1259	3566.25	0.079097	0.0282203	0.0051434	0.0126607
Body fat %	Lifestyle category	Male	1113	3103.61	-0.128789	0.0293083	1.21781e-05	7.42282e-05
Body fat %	Household style of life	Male	1113	3120.9	-0.041294	0.0300014	0.168974	0.218471
Body fat %	Urbanicity score	Male	1113	3112.52	-0.0972551	0.030304	0.00136862	0.00437958
Body fat %	Subsistence score	Male	1113	3121.99	-0.0273403	0.0302921	0.366957	0.434913
Body fat %	Acculturation score	Male	1113	3121.74	-0.0328243	0.0318958	0.303652	0.366306
Body fat %	Material wealth score	Male	1113	3120.66	-0.0443556	0.0303635	0.144347	0.194489
Body fat %	Traditional diet score	Male	1113	3090.21	-0.167167	0.0291071	1.19888e-08	9.59108e-08
Body fat %	Market diet score	Male	1113	3101.16	-0.136797	0.029305	3.41155e-06	2.18339e-05
Waist:Hip ratio	Lifestyle category	Male	375	1065.63	-0.0242842	0.0520829	0.641302	0.684055
Waist:Hip ratio	Household style of life	Male	375	1065.77	-0.0146612	0.0523911	0.779754	0.824864
Waist:Hip ratio	Urbanicity score	Male	375	1057.45	0.156233	0.0538418	0.00393233	0.0104862
Waist:Hip ratio	Subsistence score	Male	375	1062.95	0.0937522	0.0551705	0.0900952	0.132978
Waist:Hip ratio	Acculturation score	Male	375	1065.24	0.045693	0.0589677	0.438902	0.506121
Waist:Hip ratio	Material wealth score	Male	375	1065.81	-0.0103473	0.0536609	0.847199	0.874528
Waist:Hip ratio	Traditional diet score	Male	375	1065.54	-0.0285157	0.0518421	0.582616	0.648477
Waist:Hip ratio	Market diet score	Male	375	1059.23	-0.137954	0.0536124	0.0104639	0.021957
Total cholesterol	Lifestyle category	Male	963	2699.83	0.0434025	0.0318419	0.173182	0.221674
Total cholesterol	Household style of life	Male	963	2701.64	-0.00747432	0.0324901	0.818102	0.858337
Total cholesterol	Urbanicity score	Male	963	2701.68	-0.00324291	0.0331867	0.922177	0.936815
Total cholesterol	Subsistence score	Male	963	2698.98	0.0544257	0.0330527	0.0999603	0.143763
Total cholesterol	Acculturation score	Male	963	2700.12	0.0437111	0.0349042	0.210761	0.267103
Total cholesterol	Material wealth score	Male	963	2701.43	0.0169066	0.0329009	0.607465	0.658945
Total cholesterol	Traditional diet score	Male	963	2697.61	0.06377	0.0315919	0.0438111	0.0754709
Total cholesterol	Market diet score	Male	963	2697.21	0.0678087	0.0320424	0.0345828	0.0632372
LDL:HDL cholesterol ratio	Lifestyle category	Male	762	2154.15	0.133503	0.0360922	0.000232115	0.000958412
LDL:HDL cholesterol ratio	Household style of life	Male	762	2159.63	0.105257	0.0368715	0.00442533	0.0115601
LDL:HDL cholesterol ratio	Urbanicity score	Male	762	2164.3	0.0701552	0.0376885	0.063067	0.0996614
LDL:HDL cholesterol ratio	Subsistence score	Male	762	2162.1	0.0897871	0.0377129	0.0175206	0.0334721
LDL:HDL cholesterol ratio	Acculturation score	Male	762	2165.57	0.0590659	0.0399076	0.13927	0.189645
LDL:HDL cholesterol ratio	Material wealth score	Male	762	2156.36	0.126114	0.0372658	0.000750589	0.0025283
LDL:HDL cholesterol ratio	Traditional diet score	Male	762	2167.77	-0.00137566	0.0363255	0.969801	0.969801
LDL:HDL cholesterol ratio	Market diet score	Male	762	2151.52	0.147347	0.0364329	5.78359e-05	0.000308458
Non-HDL cholesterol	Lifestyle category	Male	788	2219.78	0.112987	0.0353331	0.00144056	0.00449735
Non-HDL cholesterol	Household style of life	Male	788	2227.46	0.0573176	0.036117	0.112916	0.158827
Non-HDL cholesterol	Urbanicity score	Male	788	2228.64	0.0426461	0.0369203	0.248407	0.308699
Non-HDL cholesterol	Subsistence score	Male	788	2221.95	0.104256	0.0367603	0.00468426	0.0119917
Non-HDL cholesterol	Acculturation score	Male	788	2226.51	0.0725417	0.0389715	0.0630611	0.0996614
Non-HDL cholesterol	Material wealth score	Male	788	2223.59	0.0921319	0.0364363	0.0116476	0.0240467
Non-HDL cholesterol	Traditional diet score	Male	788	2229.69	0.0188833	0.0354186	0.594084	0.649938
Non-HDL cholesterol	Market diet score	Male	788	2212.6	0.148861	0.0355736	3.17946e-05	0.000176944
LDL cholesterol	Lifestyle category	Male	766	2154.22	0.0973452	0.0357359	0.00659681	0.0150784
LDL cholesterol	Household style of life	Male	766	2160.59	0.0374516	0.0365776	0.306209	0.366306
LDL cholesterol	Urbanicity score	Male	766	2161.26	0.0228948	0.0372689	0.539191	0.605407
LDL cholesterol	Subsistence score	Male	766	2159.34	0.0566238	0.0374012	0.130451	0.180808
LDL cholesterol	Acculturation score	Male	766	2161.39	0.0195165	0.0395504	0.621831	0.66886
LDL cholesterol	Material wealth score	Male	766	2158.76	0.0626492	0.0369612	0.0904835	0.132978
LDL cholesterol	Traditional diet score	Male	766	2161	0.028563	0.0357896	0.425072	0.499167
LDL cholesterol	Market diet score	Male	766	2146.96	0.137994	0.0359195	0.000132301	0.000604805
HDL cholesterol	Lifestyle category	Male	964	2714.25	-0.0930306	0.0320172	0.00374908	0.0102103
HDL cholesterol	Household style of life	Male	964	2710.75	-0.11262	0.0325548	0.000565169	0.00195901
HDL cholesterol	Urbanicity score	Male	964	2715.4	-0.0900975	0.0333748	0.00706495	0.0158651
HDL cholesterol	Subsistence score	Male	964	2718.4	-0.0688793	0.0333056	0.0388976	0.0691512
HDL cholesterol	Acculturation score	Male	964	2718.86	-0.0686993	0.0351562	0.0509773	0.0858564
HDL cholesterol	Material wealth score	Male	964	2709	-0.122116	0.0329525	0.000222742	0.000950366
HDL cholesterol	Traditional diet score	Male	964	2719.47	0.0571021	0.031894	0.0737089	0.113672
HDL cholesterol	Market diet score	Male	964	2715.98	-0.0835812	0.0322814	0.00976699	0.0211894
Glucose level (mg/dL)	Lifestyle category	Male	951	2697.04	0.0225155	0.0327532	0.491982	0.557289
Glucose level (mg/dL)	Household style of life	Male	951	2687.91	0.103272	0.0332935	0.00197999	0.00575997
Glucose level (mg/dL)	Urbanicity score	Male	951	2693.18	0.071391	0.0342849	0.0375838	0.0677567
Glucose level (mg/dL)	Subsistence score	Male	951	2688.53	0.101617	0.033875	0.00277264	0.00783246
Glucose level (mg/dL)	Acculturation score	Male	951	2697.49	0.00635461	0.0360062	0.859949	0.880588
Glucose level (mg/dL)	Material wealth score	Male	951	2685.46	0.117649	0.0338254	0.000527892	0.00195901
Glucose level (mg/dL)	Traditional diet score	Male	951	2691.74	-0.0776506	0.0323033	0.0164167	0.0323283
Glucose level (mg/dL)	Market diet score	Male	951	2697.48	-0.00653459	0.0328621	0.842423	0.874528
Triglycerides (mg/dL)	Lifestyle category	Male	859	2443.28	0.0376113	0.0342928	0.273051	0.336063
Triglycerides (mg/dL)	Household style of life	Male	859	2440.76	0.0672657	0.0348771	0.0541047	0.0887871
Triglycerides (mg/dL)	Urbanicity score	Male	859	2443.03	0.0428611	0.0355771	0.228638	0.286918
Triglycerides (mg/dL)	Subsistence score	Male	859	2431.53	0.12746	0.035332	0.000327092	0.00126872
Triglycerides (mg/dL)	Acculturation score	Male	859	2432.56	0.129497	0.0374238	0.000566275	0.00195901
Triglycerides (mg/dL)	Material wealth score	Male	859	2437.01	0.0964426	0.0352441	0.00633992	0.0147547
Triglycerides (mg/dL)	Traditional diet score	Male	859	2443.88	0.0265308	0.0342096	0.438237	0.506121
Triglycerides (mg/dL)	Market diet score	Male	859	2443.92	0.0259233	0.0345354	0.453082	0.517808
Blood pressure (mm Hg systolic)	Lifestyle category	Male	1219	3418.3	0.135234	0.0284403	2.22158e-06	1.57979e-05
Blood pressure (mm Hg systolic)	Household style of life	Male	1219	3432.89	0.0817038	0.0291193	0.00509864	0.0126607
Blood pressure (mm Hg systolic)	Urbanicity score	Male	1219	3425.78	0.114956	0.0296502	0.000111377	0.000548318
Blood pressure (mm Hg systolic)	Subsistence score	Male	1219	3440.76	0.0018129	0.0295089	0.951022	0.958511
Blood pressure (mm Hg systolic)	Acculturation score	Male	1219	3430.71	0.0986852	0.0311018	0.00154663	0.00471354
Blood pressure (mm Hg systolic)	Material wealth score	Male	1219	3427.45	0.107899	0.0295293	0.000269228	0.00107691
Blood pressure (mm Hg systolic)	Traditional diet score	Male	1219	3418.89	0.132111	0.0281608	3.02178e-06	2.03573e-05
Blood pressure (mm Hg systolic)	Market diet score	Male	1219	3403.26	0.174137	0.028254	9.67575e-10	8.8464e-09
Blood pressure (mm Hg diastolic)	Lifestyle category	Male	1213	3432.84	0.110748	0.0288294	0.000128635	0.000604805
Blood pressure (mm Hg diastolic)	Household style of life	Male	1213	3441.97	0.0695273	0.0294734	0.0184834	0.0347923
Blood pressure (mm Hg diastolic)	Urbanicity score	Male	1213	3424.62	0.143683	0.0299083	1.74897e-06	1.31687e-05
Blood pressure (mm Hg diastolic)	Subsistence score	Male	1213	3441.87	0.0710304	0.0298427	0.0174591	0.0334721
Blood pressure (mm Hg diastolic)	Acculturation score	Male	1213	3444.03	0.0593228	0.0316607	0.0612116	0.0991782
Blood pressure (mm Hg diastolic)	Material wealth score	Male	1213	3438.59	0.0895158	0.0299043	0.00281479	0.00783246
Blood pressure (mm Hg diastolic)	Traditional diet score	Male	1213	3444.36	0.051234	0.0287384	0.0748741	0.114094
Blood pressure (mm Hg diastolic)	Market diet score	Male	1213	3441.49	0.0713031	0.0289889	0.0140458	0.0280915
Obese/overweight	Lifestyle category	Female	1325	380.164	1.50828	0.509258	0.00305923	0.0067514
Obese/overweight	Household style of life	Female	1325	375.295	2.46144	0.59973	4.0564e-05	0.000120749
Obese/overweight	Urbanicity score	Female	1325	371.581	0.0546174	0.0127354	1.79779e-05	6.05572e-05
Obese/overweight	Subsistence score	Female	1325	386.328	0.902509	0.448052	0.0439786	0.0654564
Obese/overweight	Acculturation score	Female	1325	383.173	1.50556	0.536759	0.00503319	0.0105614
Obese/overweight	Material wealth score	Female	1325	372.363	2.8324	0.627274	6.31941e-06	2.2469e-05
Obese/overweight	Traditional diet score	Female	1325	384.75	1.27186	0.575282	0.027046	0.0443309
Obese/overweight	Market diet score	Female	1325	381.906	1.52138	0.556191	0.00623129	0.0126604
Hypertension	Lifestyle category	Female	1377	767.749	0.683096	0.298653	0.0221809	0.0378554
Hypertension	Household style of life	Female	1377	771.544	0.599327	0.453023	0.185852	0.237891
Hypertension	Urbanicity score	Female	1377	760.584	0.0308129	0.00860327	0.000341586	0.000892305
Hypertension	Subsistence score	Female	1377	765.513	0.829114	0.295512	0.00502098	0.0105614
Hypertension	Acculturation score	Female	1377	768.783	0.870323	0.397821	0.0286896	0.0453367
Hypertension	Material wealth score	Female	1377	771.482	0.649788	0.481392	0.177077	0.228948
Hypertension	Traditional diet score	Female	1377	773.005	0.155711	0.339577	0.646562	0.683966
Hypertension	Market diet score	Female	1377	772.564	0.273268	0.33961	0.42102	0.476907
Obese/overweight	Lifestyle category	Male	1259	246.602	1.37643	0.684116	0.0442212	0.0754709
Obese/overweight	Household style of life	Male	1259	244.395	2.05896	0.740402	0.00542128	0.0130929
Obese/overweight	Urbanicity score	Male	1259	248.623	0.0264765	0.0156857	0.0914222	0.132978
Obese/overweight	Subsistence score	Male	1259	249.588	0.691188	0.49815	0.165286	0.215884
Obese/overweight	Acculturation score	Male	1259	248.26	1.1967	0.652836	0.0667917	0.10426
Obese/overweight	Material wealth score	Male	1259	245.416	2.02365	0.785399	0.00997789	0.0212862
Obese/overweight	Traditional diet score	Male	1259	251.167	-0.344418	0.635387	0.587777	0.648582
Obese/overweight	Market diet score	Male	1259	242.559	2.18786	0.824993	0.00800235	0.0176604
Hypertension	Lifestyle category	Male	1218	729.686	1.108	0.332405	0.000858249	0.00281682
Hypertension	Household style of life	Male	1218	739.199	0.714727	0.412356	0.0830466	0.125058
Hypertension	Urbanicity score	Male	1218	723.017	0.0358986	0.00827237	1.42757e-05	8.30587e-05
Hypertension	Subsistence score	Male	1218	740.971	0.276048	0.257552	0.283803	0.345969
Hypertension	Acculturation score	Male	1218	730.583	1.19899	0.34677	0.000545017	0.00195901
Hypertension	Material wealth score	Male	1218	732.956	1.32581	0.427529	0.00192797	0.00573908
Hypertension	Traditional diet score	Male	1218	733.842	1.05766	0.384804	0.00598554	0.0141879
Hypertension	Market diet score	Male	1218	735.502	0.881827	0.352763	0.0124273	0.025249

[truncated: 4 more sheets: S11-Sex specific analyses (OA), S12-Suggested interview qs, S13-Linear v. quadratic, S14-Piecewise breakpoints]
